# Supplementary material for: Transcriptome analysis provides insights into xylogenesis formation in Moso bamboo (Phyllostachys edulis) shoot
Source: Sci Rep. 2018 Mar 2;8:3951. doi: 10.1038/s41598-018-21766-3 (PMC5834459; doi:10.1038/s41598-018-21766-3)
Supplement: Supplementary file 2 — Supplementary Table S1 [file 41598_2018_21766_MOESM2_ESM.xls]

## Sheet: Sheet1
Table S1 Primers for RT-qPCR
Gene	Gene ID	Primers (5’-3’)
IRX9L	PH01000822G0290	F : GTGATTGATGAGCCCGAGGT
		R : GGCCATTCCACCACTAACCA
IRX10	PH01000002G2830	F : AGAGGATCGAAGGGAGTGCT
		R : TCGGATCGCACTTGACAACA
IRX14	PH01002703G0190	F : AGAGGATCGAAGGGAGTGCT
		R : TTCGCTTGAGTGGTGCTTCT
PAL	PH01004115G0010	F : CTCATCGATGTCTCCCGTGG
		R : GCTCTGGACATGGTTGGTCA
CAD	PH01004840G0070	F : GCTGCTGAATGCGAGAATGG
		R : TACTTTGTACAGCCCTGCGG
CoMT	PH01000201G0400	F : TGCCATCACCATTCGAGGAC
		F : GAGACTCCAGCCCCTTGAAC
CCoAOMT	PH01000664G0640	F : GCGCTTGAAGAGCTCAACTT
		R : CCTCCAGTCCTTGACAGCTC
C4H	PH01002285G0270	F : AACTACGGCGACTTCATCCC
		R : TCACCTGTCTGTGCCATCAC
CESA1	PH01001175G0060	F : TTACCAATCTTGGGGTCCGC
		R : TTGACGCAAGGAGGATGGAC
CESA2	PH01002002G0290	F : AGGCCACTGATGAAGAAGGC
		R : GACAATCACCCAGAAGGCGA
CESA3	PH01000482G0850	F : GTGCTCCGGAGTGGTACTTC
		R : CATCCTGCATTGTCCACCCT
CESA4	PH01000018G0380	F : CACCCTGGCATGATTCAGGT
		R : ACAGCAGACACTCGAACCAG
CESA5	PH01000040G0670	F : ACATGTCATCGGTTGTGGCT
		R : TTTGAATGCAGCCCGTTTGG
CESA6	PH01000204G0350	F : CCTTCGTTGGGCTCTTGGAT
		R : AAGCATATGGCAGGCAAGGT
CESA7	PH01000693G0390	F : TGCGACCACTACGTGAACAA
		R : TGCAGCCCCTTCATGTTGAT
CESA8	PH01001427G0390	F : TGGTGGTGTTCCTCAATCCG
		R :AGATCCCTTGAAAGCTGGGC
PL	PH01000875G0640	F : GATGGTGATGCAGTGTCCATCT
		R :GTCACTGTGACCCAGGAGCAT
ACTIN	PH01000797G0130	F : TGAGCTTCCTGATGGGCAAG
		R : CCTGATATCCACGTCGCACTT
