# Supplementary material for: Transcriptome analysis provides insights into xylogenesis formation in Moso bamboo (Phyllostachys edulis) shoot
Source: Sci Rep. 2018 Mar 2;8:3951. doi: 10.1038/s41598-018-21766-3 (PMC5834459; doi:10.1038/s41598-018-21766-3)
Supplement: Supplementary file 3 — Supplementary Table S2 [file 41598_2018_21766_MOESM3_ESM.xls]

## Sheet: Table S2 - 副本
Table S2 The uniGenes showed differential expression between T2 and T3, T1 and T2, T1 and T3, respectively. T1, Apical ; T2, Middle; T3, Basal.
T2_vs_T3	T1_vs_T2	T1_vs_T3	T1_vs_T2_vs_T3
Maso_newGene_10004	Maso_newGene_10007	Maso_newGene_1000	Maso_newGene_10194
Maso_newGene_10007	Maso_newGene_10091	Maso_newGene_1001	Maso_newGene_10633
Maso_newGene_1001	Maso_newGene_10104	Maso_newGene_10036	Maso_newGene_10715
Maso_newGene_10025	Maso_newGene_10109	Maso_newGene_10084	Maso_newGene_10860
Maso_newGene_10059	Maso_newGene_10131	Maso_newGene_10104	Maso_newGene_11131
Maso_newGene_10076	Maso_newGene_10137	Maso_newGene_10131	Maso_newGene_1182
Maso_newGene_10084	Maso_newGene_1016	Maso_newGene_10137	Maso_newGene_11855
Maso_newGene_10105	Maso_newGene_10175	Maso_newGene_10142	Maso_newGene_11883
Maso_newGene_10109	Maso_newGene_10184	Maso_newGene_10194	Maso_newGene_1197
Maso_newGene_10175	Maso_newGene_10194	Maso_newGene_102	Maso_newGene_11993
Maso_newGene_10184	Maso_newGene_102	Maso_newGene_10204	Maso_newGene_12072
Maso_newGene_10194	Maso_newGene_10204	Maso_newGene_10284	Maso_newGene_12505
Maso_newGene_10227	Maso_newGene_10228	Maso_newGene_10290	Maso_newGene_12507
Maso_newGene_10228	Maso_newGene_10291	Maso_newGene_10291	Maso_newGene_12535
Maso_newGene_10284	Maso_newGene_10294	Maso_newGene_10307	Maso_newGene_12678
Maso_newGene_10294	Maso_newGene_10307	Maso_newGene_1035	Maso_newGene_13308
Maso_newGene_10320	Maso_newGene_10320	Maso_newGene_10375	Maso_newGene_13679
Maso_newGene_10321	Maso_newGene_10321	Maso_newGene_10390	Maso_newGene_141
Maso_newGene_10331	Maso_newGene_10331	Maso_newGene_10405	Maso_newGene_14304
Maso_newGene_10348	Maso_newGene_1035	Maso_newGene_10408	Maso_newGene_14472
Maso_newGene_1039	Maso_newGene_10375	Maso_newGene_10453	Maso_newGene_14825
Maso_newGene_10405	Maso_newGene_1039	Maso_newGene_10550	Maso_newGene_14896
Maso_newGene_10411	Maso_newGene_10405	Maso_newGene_10568	Maso_newGene_14929
Maso_newGene_10425	Maso_newGene_10411	Maso_newGene_10569	Maso_newGene_15
Maso_newGene_10453	Maso_newGene_10425	Maso_newGene_10587	Maso_newGene_15016
Maso_newGene_10471	Maso_newGene_10550	Maso_newGene_10593	Maso_newGene_15059
Maso_newGene_10516	Maso_newGene_10593	Maso_newGene_10613	Maso_newGene_15120
Maso_newGene_10522	Maso_newGene_10630	Maso_newGene_10630	Maso_newGene_15436
Maso_newGene_10559	Maso_newGene_10633	Maso_newGene_10633	Maso_newGene_15716
Maso_newGene_10587	Maso_newGene_10697	Maso_newGene_10655	Maso_newGene_15916
Maso_newGene_10633	Maso_newGene_10708	Maso_newGene_10681	Maso_newGene_1653
Maso_newGene_10695	Maso_newGene_10715	Maso_newGene_10687	Maso_newGene_16754
Maso_newGene_10708	Maso_newGene_1072	Maso_newGene_10695	Maso_newGene_16933
Maso_newGene_10715	Maso_newGene_10730	Maso_newGene_10715	Maso_newGene_16963
Maso_newGene_1072	Maso_newGene_10786	Maso_newGene_10730	Maso_newGene_17072
Maso_newGene_10732	Maso_newGene_10804	Maso_newGene_10731	Maso_newGene_17531
Maso_newGene_10738	Maso_newGene_10807	Maso_newGene_10738	Maso_newGene_1840
Maso_newGene_10786	Maso_newGene_10812	Maso_newGene_10827	Maso_newGene_19
Maso_newGene_10804	Maso_newGene_10825	Maso_newGene_10855	Maso_newGene_1933
Maso_newGene_10807	Maso_newGene_10826	Maso_newGene_10860	Maso_newGene_2132
Maso_newGene_10812	Maso_newGene_10827	Maso_newGene_11	Maso_newGene_2134
Maso_newGene_10819	Maso_newGene_10852	Maso_newGene_11022	Maso_newGene_2237
Maso_newGene_10825	Maso_newGene_10860	Maso_newGene_11036	Maso_newGene_2248
Maso_newGene_10826	Maso_newGene_10876	Maso_newGene_11062	Maso_newGene_2541
Maso_newGene_10855	Maso_newGene_10896	Maso_newGene_11067	Maso_newGene_2969
Maso_newGene_10860	Maso_newGene_1095	Maso_newGene_11092	Maso_newGene_3240
Maso_newGene_10876	Maso_newGene_10973	Maso_newGene_11116	Maso_newGene_3241
Maso_newGene_10896	Maso_newGene_10976	Maso_newGene_11131	Maso_newGene_3558
Maso_newGene_1090	Maso_newGene_10977	Maso_newGene_1120	Maso_newGene_3627
Maso_newGene_10977	Maso_newGene_10987	Maso_newGene_11254	Maso_newGene_3731
Maso_newGene_1100	Maso_newGene_11	Maso_newGene_11257	Maso_newGene_3785
Maso_newGene_11022	Maso_newGene_1100	Maso_newGene_11380	Maso_newGene_3802
Maso_newGene_1105	Maso_newGene_11076	Maso_newGene_11388	Maso_newGene_3908
Maso_newGene_11063	Maso_newGene_11116	Maso_newGene_11389	Maso_newGene_4102
Maso_newGene_11070	Maso_newGene_11131	Maso_newGene_11403	Maso_newGene_4141
Maso_newGene_11131	Maso_newGene_11230	Maso_newGene_11528	Maso_newGene_4391
Maso_newGene_11230	Maso_newGene_11240	Maso_newGene_11530	Maso_newGene_4686
Maso_newGene_11240	Maso_newGene_11241	Maso_newGene_11549	Maso_newGene_525
Maso_newGene_11254	Maso_newGene_11263	Maso_newGene_11563	Maso_newGene_5634
Maso_newGene_11257	Maso_newGene_11272	Maso_newGene_1157	Maso_newGene_5787
Maso_newGene_11277	Maso_newGene_11293	Maso_newGene_11570	Maso_newGene_5789
Maso_newGene_11295	Maso_newGene_11305	Maso_newGene_11613	Maso_newGene_5809
Maso_newGene_11329	Maso_newGene_11330	Maso_newGene_11621	Maso_newGene_582
Maso_newGene_11330	Maso_newGene_11357	Maso_newGene_11626	Maso_newGene_633
Maso_newGene_11339	Maso_newGene_11387	Maso_newGene_11627	Maso_newGene_6818
Maso_newGene_1135	Maso_newGene_11388	Maso_newGene_11643	Maso_newGene_6979
Maso_newGene_11357	Maso_newGene_11389	Maso_newGene_1167	Maso_newGene_7129
Maso_newGene_11371	Maso_newGene_11461	Maso_newGene_11715	Maso_newGene_7181
Maso_newGene_11380	Maso_newGene_11474	Maso_newGene_11777	Maso_newGene_7255
Maso_newGene_11387	Maso_newGene_11502	Maso_newGene_1182	Maso_newGene_7508
Maso_newGene_11405	Maso_newGene_11534	Maso_newGene_11829	Maso_newGene_7573
Maso_newGene_11461	Maso_newGene_11535	Maso_newGene_11843	Maso_newGene_7732
Maso_newGene_11487	Maso_newGene_1156	Maso_newGene_11855	Maso_newGene_7976
Maso_newGene_11503	Maso_newGene_11595	Maso_newGene_11856	Maso_newGene_8173
Maso_newGene_11528	Maso_newGene_11613	Maso_newGene_11867	Maso_newGene_8360
Maso_newGene_11530	Maso_newGene_11621	Maso_newGene_11883	Maso_newGene_8427
Maso_newGene_11534	Maso_newGene_11627	Maso_newGene_11905	Maso_newGene_8446
Maso_newGene_11535	Maso_newGene_11664	Maso_newGene_11928	Maso_newGene_8636
Maso_newGene_1156	Maso_newGene_11759	Maso_newGene_11948	Maso_newGene_8770
Maso_newGene_11563	Maso_newGene_11762	Maso_newGene_1197	Maso_newGene_8823
Maso_newGene_11570	Maso_newGene_1182	Maso_newGene_11979	Maso_newGene_9009
Maso_newGene_11584	Maso_newGene_11829	Maso_newGene_11993	Maso_newGene_9306
Maso_newGene_11626	Maso_newGene_11830	Maso_newGene_11998	Maso_newGene_9403
Maso_newGene_11664	Maso_newGene_11843	Maso_newGene_12070	Maso_newGene_9567
Maso_newGene_1167	Maso_newGene_11855	Maso_newGene_12072	Maso_newGene_9618
Maso_newGene_11715	Maso_newGene_11871	Maso_newGene_12078	PH01000000G6090
Maso_newGene_11762	Maso_newGene_11883	Maso_newGene_12083	PH01000001G0950
Maso_newGene_11773	Maso_newGene_11928	Maso_newGene_12098	PH01000002G0230
Maso_newGene_1182	Maso_newGene_11948	Maso_newGene_12150	PH01000002G0720
Maso_newGene_11855	Maso_newGene_1197	Maso_newGene_12215	PH01000002G2670
Maso_newGene_11856	Maso_newGene_11979	Maso_newGene_12223	PH01000003G0060
Maso_newGene_11867	Maso_newGene_11991	Maso_newGene_12225	PH01000005G1660
Maso_newGene_11883	Maso_newGene_11992	Maso_newGene_12235	PH01000015G0190
Maso_newGene_11885	Maso_newGene_11993	Maso_newGene_12348	PH01000017G1970
Maso_newGene_11891	Maso_newGene_12025	Maso_newGene_12350	PH01000018G0380
Maso_newGene_11903	Maso_newGene_12070	Maso_newGene_12353	PH01000019G0220
Maso_newGene_1197	Maso_newGene_12083	Maso_newGene_12387	PH01000027G0800
Maso_newGene_11987	Maso_newGene_1214	Maso_newGene_12423	PH01000027G1630
Maso_newGene_11991	Maso_newGene_12150	Maso_newGene_12446	PH01000041G1200
Maso_newGene_11992	Maso_newGene_12162	Maso_newGene_12470	PH01000045G0410
Maso_newGene_11993	Maso_newGene_12163	Maso_newGene_1248	PH01000048G1000
Maso_newGene_12	Maso_newGene_12180	Maso_newGene_12484	PH01000051G0480
Maso_newGene_12025	Maso_newGene_12202	Maso_newGene_1250	PH01000051G1860
Maso_newGene_12072	Maso_newGene_12215	Maso_newGene_12505	PH01000055G1560
Maso_newGene_12078	Maso_newGene_12221	Maso_newGene_12507	PH01000056G0890
Maso_newGene_12087	Maso_newGene_12225	Maso_newGene_12514	PH01000057G1930
Maso_newGene_12098	Maso_newGene_12235	Maso_newGene_12529	PH01000057G1990
Maso_newGene_12119	Maso_newGene_1224	Maso_newGene_12535	PH01000059G2150
Maso_newGene_12139	Maso_newGene_12288	Maso_newGene_12562	PH01000061G0380
Maso_newGene_12162	Maso_newGene_12324	Maso_newGene_1259	PH01000068G0900
Maso_newGene_12163	Maso_newGene_12345	Maso_newGene_1264	PH01000068G0910
Maso_newGene_12202	Maso_newGene_12350	Maso_newGene_12665	PH01000073G1930
Maso_newGene_12204	Maso_newGene_12353	Maso_newGene_12676	PH01000079G0990
Maso_newGene_12221	Maso_newGene_12378	Maso_newGene_12678	PH01000084G0770
Maso_newGene_12233	Maso_newGene_12381	Maso_newGene_12680	PH01000084G1760
Maso_newGene_1224	Maso_newGene_12393	Maso_newGene_12684	PH01000086G0980
Maso_newGene_12262	Maso_newGene_12423	Maso_newGene_12702	PH01000086G1290
Maso_newGene_12272	Maso_newGene_12446	Maso_newGene_12708	PH01000091G1730
Maso_newGene_12288	Maso_newGene_12470	Maso_newGene_12712	PH01000092G0520
Maso_newGene_12293	Maso_newGene_12505	Maso_newGene_12782	PH01000098G1600
Maso_newGene_12314	Maso_newGene_12507	Maso_newGene_12806	PH01000104G1190
Maso_newGene_12330	Maso_newGene_12535	Maso_newGene_12841	PH01000108G0600
Maso_newGene_12345	Maso_newGene_12549	Maso_newGene_12855	PH01000113G0550
Maso_newGene_12346	Maso_newGene_1256	Maso_newGene_1289	PH01000118G0030
Maso_newGene_12372	Maso_newGene_12562	Maso_newGene_12921	PH01000120G1020
Maso_newGene_12378	Maso_newGene_12563	Maso_newGene_12924	PH01000122G0400
Maso_newGene_12381	Maso_newGene_12599	Maso_newGene_12944	PH01000122G0620
Maso_newGene_12393	Maso_newGene_1260	Maso_newGene_12978	PH01000124G0020
Maso_newGene_12459	Maso_newGene_12627	Maso_newGene_12999	PH01000133G0340
Maso_newGene_1248	Maso_newGene_1264	Maso_newGene_13000	PH01000133G1490
Maso_newGene_12484	Maso_newGene_12676	Maso_newGene_13009	PH01000136G0230
Maso_newGene_12499	Maso_newGene_12678	Maso_newGene_13018	PH01000141G1130
Maso_newGene_1250	Maso_newGene_12680	Maso_newGene_13020	PH01000145G1200
Maso_newGene_12500	Maso_newGene_12714	Maso_newGene_13062	PH01000154G1380
Maso_newGene_12505	Maso_newGene_12729	Maso_newGene_13070	PH01000161G0070
Maso_newGene_12507	Maso_newGene_12744	Maso_newGene_13086	PH01000163G0150
Maso_newGene_12514	Maso_newGene_12761	Maso_newGene_13102	PH01000166G0130
Maso_newGene_12535	Maso_newGene_12765	Maso_newGene_13131	PH01000170G0340
Maso_newGene_12537	Maso_newGene_12820	Maso_newGene_13145	PH01000176G0670
Maso_newGene_12549	Maso_newGene_1283	Maso_newGene_13166	PH01000184G0790
Maso_newGene_1256	Maso_newGene_12900	Maso_newGene_13169	PH01000184G1020
Maso_newGene_12563	Maso_newGene_12925	Maso_newGene_13171	PH01000187G0830
Maso_newGene_1259	Maso_newGene_12944	Maso_newGene_13175	PH01000191G1280
Maso_newGene_1260	Maso_newGene_12967	Maso_newGene_13179	PH01000200G1170
Maso_newGene_12627	Maso_newGene_12978	Maso_newGene_13184	PH01000205G0750
Maso_newGene_12702	Maso_newGene_13009	Maso_newGene_13219	PH01000207G0220
Maso_newGene_12714	Maso_newGene_13018	Maso_newGene_13249	PH01000210G0640
Maso_newGene_12729	Maso_newGene_13062	Maso_newGene_13277	PH01000211G0910
Maso_newGene_12744	Maso_newGene_1308	Maso_newGene_13279	PH01000212G0310
Maso_newGene_12806	Maso_newGene_13086	Maso_newGene_13288	PH01000242G1360
Maso_newGene_12841	Maso_newGene_13101	Maso_newGene_13304	PH01000244G1210
Maso_newGene_12880	Maso_newGene_13131	Maso_newGene_13306	PH01000254G0400
Maso_newGene_1289	Maso_newGene_13145	Maso_newGene_13308	PH01000256G0450
Maso_newGene_12900	Maso_newGene_13147	Maso_newGene_13326	PH01000258G0190
Maso_newGene_12924	Maso_newGene_13156	Maso_newGene_1335	PH01000260G1030
Maso_newGene_12937	Maso_newGene_13166	Maso_newGene_13360	PH01000264G0790
Maso_newGene_12967	Maso_newGene_13175	Maso_newGene_13366	PH01000267G0280
Maso_newGene_12982	Maso_newGene_13184	Maso_newGene_13387	PH01000279G0640
Maso_newGene_13000	Maso_newGene_1319	Maso_newGene_1339	PH01000282G0520
Maso_newGene_13020	Maso_newGene_13249	Maso_newGene_13397	PH01000289G1030
Maso_newGene_1307	Maso_newGene_13257	Maso_newGene_13404	PH01000291G0950
Maso_newGene_1308	Maso_newGene_13279	Maso_newGene_13405	PH01000291G1110
Maso_newGene_13102	Maso_newGene_13304	Maso_newGene_13407	PH01000297G0030
Maso_newGene_13120	Maso_newGene_13397	Maso_newGene_13436	PH01000312G0980
Maso_newGene_13126	Maso_newGene_1340	Maso_newGene_13456	PH01000314G0300
Maso_newGene_13147	Maso_newGene_13441	Maso_newGene_13485	PH01000317G0730
Maso_newGene_13169	Maso_newGene_13484	Maso_newGene_13564	PH01000330G0380
Maso_newGene_1319	Maso_newGene_13507	Maso_newGene_13565	PH01000333G0270
Maso_newGene_13247	Maso_newGene_13563	Maso_newGene_1365	PH01000336G1210
Maso_newGene_13288	Maso_newGene_13564	Maso_newGene_13662	PH01000337G0640
Maso_newGene_13326	Maso_newGene_13565	Maso_newGene_13679	PH01000339G0020
Maso_newGene_13366	Maso_newGene_13566	Maso_newGene_13686	PH01000356G0840
Maso_newGene_13367	Maso_newGene_13583	Maso_newGene_13705	PH01000357G0230
Maso_newGene_13387	Maso_newGene_1363	Maso_newGene_13710	PH01000360G0050
Maso_newGene_1339	Maso_newGene_13662	Maso_newGene_13717	PH01000361G0560
Maso_newGene_13407	Maso_newGene_13673	Maso_newGene_13726	PH01000364G0980
Maso_newGene_13441	Maso_newGene_13679	Maso_newGene_13729	PH01000370G1100
Maso_newGene_13484	Maso_newGene_13686	Maso_newGene_13730	PH01000374G0390
Maso_newGene_13485	Maso_newGene_13710	Maso_newGene_1377	PH01000383G0390
Maso_newGene_13500	Maso_newGene_13716	Maso_newGene_13787	PH01000390G0370
Maso_newGene_13507	Maso_newGene_1379	Maso_newGene_13800	PH01000390G0500
Maso_newGene_13520	Maso_newGene_13796	Maso_newGene_13801	PH01000405G0010
Maso_newGene_13563	Maso_newGene_13822	Maso_newGene_13843	PH01000405G0780
Maso_newGene_13601	Maso_newGene_13838	Maso_newGene_13853	PH01000413G0560
Maso_newGene_13603	Maso_newGene_13843	Maso_newGene_13886	PH01000432G0250
Maso_newGene_1363	Maso_newGene_13853	Maso_newGene_13899	PH01000448G0200
Maso_newGene_13673	Maso_newGene_13906	Maso_newGene_13931	PH01000451G0190
Maso_newGene_13713	Maso_newGene_13945	Maso_newGene_1394	PH01000464G0720
Maso_newGene_1375	Maso_newGene_141	Maso_newGene_13945	PH01000468G0380
Maso_newGene_1377	Maso_newGene_1418	Maso_newGene_13954	PH01000473G1010
Maso_newGene_13787	Maso_newGene_14183	Maso_newGene_14027	PH01000489G0400
Maso_newGene_13796	Maso_newGene_14194	Maso_newGene_14067	PH01000496G0880
Maso_newGene_13800	Maso_newGene_14236	Maso_newGene_14086	PH01000503G0270
Maso_newGene_13802	Maso_newGene_14263	Maso_newGene_14091	PH01000511G0920
Maso_newGene_1382	Maso_newGene_14282	Maso_newGene_141	PH01000513G0030
Maso_newGene_13821	Maso_newGene_14288	Maso_newGene_14105	PH01000524G0300
Maso_newGene_13822	Maso_newGene_14304	Maso_newGene_1416	PH01000524G0490
Maso_newGene_13838	Maso_newGene_14305	Maso_newGene_1418	PH01000525G0380
Maso_newGene_13899	Maso_newGene_1435	Maso_newGene_14236	PH01000534G0530
Maso_newGene_13905	Maso_newGene_1436	Maso_newGene_14242	PH01000548G0730
Maso_newGene_13906	Maso_newGene_14361	Maso_newGene_14275	PH01000553G0160
Maso_newGene_13931	Maso_newGene_14373	Maso_newGene_14288	PH01000555G0130
Maso_newGene_1394	Maso_newGene_14375	Maso_newGene_14304	PH01000560G0630
Maso_newGene_13954	Maso_newGene_14383	Maso_newGene_14305	PH01000562G0860
Maso_newGene_13956	Maso_newGene_14390	Maso_newGene_1435	PH01000563G0540
Maso_newGene_14013	Maso_newGene_144	Maso_newGene_14359	PH01000575G0620
Maso_newGene_14041	Maso_newGene_14430	Maso_newGene_1437	PH01000583G0580
Maso_newGene_14076	Maso_newGene_14435	Maso_newGene_14373	PH01000589G0370
Maso_newGene_14091	Maso_newGene_14469	Maso_newGene_14383	PH01000606G0290
Maso_newGene_141	Maso_newGene_1447	Maso_newGene_14441	PH01000607G0130
Maso_newGene_14105	Maso_newGene_14470	Maso_newGene_14450	PH01000613G0600
Maso_newGene_14109	Maso_newGene_14472	Maso_newGene_14470	PH01000613G0750
Maso_newGene_14131	Maso_newGene_14474	Maso_newGene_14472	PH01000615G0340
Maso_newGene_14138	Maso_newGene_14480	Maso_newGene_14493	PH01000617G0440
Maso_newGene_1416	Maso_newGene_14501	Maso_newGene_14501	PH01000619G0760
Maso_newGene_14183	Maso_newGene_14502	Maso_newGene_1451	PH01000622G0770
Maso_newGene_14194	Maso_newGene_14508	Maso_newGene_14530	PH01000648G0080
Maso_newGene_14242	Maso_newGene_1452	Maso_newGene_14545	PH01000650G0460
Maso_newGene_14282	Maso_newGene_14530	Maso_newGene_14584	PH01000654G0610
Maso_newGene_14304	Maso_newGene_14566	Maso_newGene_14637	PH01000656G0560
Maso_newGene_14359	Maso_newGene_14579	Maso_newGene_14698	PH01000658G0290
Maso_newGene_14375	Maso_newGene_14583	Maso_newGene_14700	PH01000669G0430
Maso_newGene_14381	Maso_newGene_14599	Maso_newGene_14701	PH01000685G0210
Maso_newGene_14390	Maso_newGene_14627	Maso_newGene_14710	PH01000690G0410
Maso_newGene_14430	Maso_newGene_14630	Maso_newGene_14711	PH01000695G0240
Maso_newGene_14435	Maso_newGene_14696	Maso_newGene_1473	PH01000697G0200
Maso_newGene_14450	Maso_newGene_14698	Maso_newGene_14735	PH01000707G0410
Maso_newGene_14469	Maso_newGene_14700	Maso_newGene_14769	PH01000708G0340
Maso_newGene_14472	Maso_newGene_14701	Maso_newGene_14896	PH01000721G0350
Maso_newGene_14474	Maso_newGene_14711	Maso_newGene_14929	PH01000746G0570
Maso_newGene_14480	Maso_newGene_14735	Maso_newGene_14937	PH01000751G0710
Maso_newGene_14502	Maso_newGene_14799	Maso_newGene_14975	PH01000764G0200
Maso_newGene_14508	Maso_newGene_14825	Maso_newGene_15	PH01000771G0560
Maso_newGene_1451	Maso_newGene_14832	Maso_newGene_15015	PH01000781G0220
Maso_newGene_1452	Maso_newGene_14846	Maso_newGene_15016	PH01000805G0480
Maso_newGene_14579	Maso_newGene_14869	Maso_newGene_15059	PH01000811G0200
Maso_newGene_14599	Maso_newGene_14884	Maso_newGene_15117	PH01000812G0280
Maso_newGene_14630	Maso_newGene_14896	Maso_newGene_15119	PH01000832G0680
Maso_newGene_14696	Maso_newGene_14929	Maso_newGene_15120	PH01000845G0180
Maso_newGene_1473	Maso_newGene_14936	Maso_newGene_15121	PH01000847G0680
Maso_newGene_14745	Maso_newGene_15015	Maso_newGene_15138	PH01000895G0570
Maso_newGene_14769	Maso_newGene_15016	Maso_newGene_15170	PH01000897G0460
Maso_newGene_14825	Maso_newGene_15059	Maso_newGene_15178	PH01000901G0150
Maso_newGene_14846	Maso_newGene_15072	Maso_newGene_15189	PH01000915G0450
Maso_newGene_14869	Maso_newGene_15084	Maso_newGene_15199	PH01000915G0690
Maso_newGene_14884	Maso_newGene_1512	Maso_newGene_15208	PH01000924G0590
Maso_newGene_14896	Maso_newGene_15138	Maso_newGene_15211	PH01000926G0410
Maso_newGene_14906	Maso_newGene_15164	Maso_newGene_15227	PH01000943G0050
Maso_newGene_14936	Maso_newGene_15189	Maso_newGene_15239	PH01000949G0590
Maso_newGene_14937	Maso_newGene_15199	Maso_newGene_15243	PH01000968G0050
Maso_newGene_1497	Maso_newGene_15201	Maso_newGene_15344	PH01000972G0120
Maso_newGene_14975	Maso_newGene_15227	Maso_newGene_15418	PH01000975G0010
Maso_newGene_14997	Maso_newGene_15240	Maso_newGene_15436	PH01000975G0340
Maso_newGene_15	Maso_newGene_15243	Maso_newGene_15437	PH01000986G0460
Maso_newGene_15016	Maso_newGene_15254	Maso_newGene_15498	PH01000994G0680
Maso_newGene_15053	Maso_newGene_15255	Maso_newGene_15505	PH01000999G0610
Maso_newGene_15059	Maso_newGene_15276	Maso_newGene_15516	PH01001010G0010
Maso_newGene_15074	Maso_newGene_15277	Maso_newGene_15537	PH01001038G0230
Maso_newGene_15084	Maso_newGene_15303	Maso_newGene_15569	PH01001049G0510
Maso_newGene_15119	Maso_newGene_15324	Maso_newGene_15582	PH01001059G0370
Maso_newGene_1512	Maso_newGene_15355	Maso_newGene_15627	PH01001064G0110
Maso_newGene_15120	Maso_newGene_15372	Maso_newGene_1570	PH01001069G0370
Maso_newGene_15121	Maso_newGene_15421	Maso_newGene_15702	PH01001072G0280
Maso_newGene_15139	Maso_newGene_15436	Maso_newGene_15716	PH01001072G0470
Maso_newGene_15170	Maso_newGene_15437	Maso_newGene_15724	PH01001074G0430
Maso_newGene_15178	Maso_newGene_15441	Maso_newGene_15726	PH01001096G0250
Maso_newGene_15201	Maso_newGene_15543	Maso_newGene_15754	PH01001097G0170
Maso_newGene_15211	Maso_newGene_1556	Maso_newGene_15873	PH01001099G0110
Maso_newGene_15215	Maso_newGene_15582	Maso_newGene_15908	PH01001117G0170
Maso_newGene_15240	Maso_newGene_15592	Maso_newGene_15916	PH01001133G0380
Maso_newGene_15254	Maso_newGene_15621	Maso_newGene_15923	PH01001136G0170
Maso_newGene_15255	Maso_newGene_15627	Maso_newGene_15930	PH01001141G0100
Maso_newGene_15277	Maso_newGene_15640	Maso_newGene_15957	PH01001191G0080
Maso_newGene_15303	Maso_newGene_15641	Maso_newGene_15979	PH01001229G0240
Maso_newGene_15324	Maso_newGene_1570	Maso_newGene_15993	PH01001236G0490
Maso_newGene_15344	Maso_newGene_15702	Maso_newGene_16012	PH01001268G0240
Maso_newGene_15372	Maso_newGene_15716	Maso_newGene_16057	PH01001281G0290
Maso_newGene_15421	Maso_newGene_1572	Maso_newGene_16094	PH01001283G0270
Maso_newGene_15441	Maso_newGene_15724	Maso_newGene_16097	PH01001291G0230
Maso_newGene_15493	Maso_newGene_15726	Maso_newGene_16199	PH01001291G0360
Maso_newGene_1551	Maso_newGene_15754	Maso_newGene_16205	PH01001306G0400
Maso_newGene_15516	Maso_newGene_15758	Maso_newGene_16258	PH01001309G0120
Maso_newGene_15519	Maso_newGene_15781	Maso_newGene_16262	PH01001333G0210
Maso_newGene_15539	Maso_newGene_15827	Maso_newGene_16286	PH01001336G0140
Maso_newGene_15543	Maso_newGene_1583	Maso_newGene_16303	PH01001399G0010
Maso_newGene_15600	Maso_newGene_15841	Maso_newGene_16334	PH01001417G0480
Maso_newGene_15621	Maso_newGene_15848	Maso_newGene_16362	PH01001422G0240
Maso_newGene_15640	Maso_newGene_1588	Maso_newGene_16376	PH01001423G0420
Maso_newGene_15641	Maso_newGene_15906	Maso_newGene_16381	PH01001428G0090
Maso_newGene_15680	Maso_newGene_15916	Maso_newGene_16399	PH01001431G0220
Maso_newGene_15681	Maso_newGene_15919	Maso_newGene_16412	PH01001442G0120
Maso_newGene_15718	Maso_newGene_15957	Maso_newGene_16421	PH01001449G0350
Maso_newGene_15758	Maso_newGene_15993	Maso_newGene_16422	PH01001451G0080
Maso_newGene_15781	Maso_newGene_16012	Maso_newGene_16471	PH01001462G0230
Maso_newGene_15796	Maso_newGene_16094	Maso_newGene_16525	PH01001470G0150
Maso_newGene_15811	Maso_newGene_16172	Maso_newGene_1653	PH01001478G0070
Maso_newGene_15827	Maso_newGene_16193	Maso_newGene_16552	PH01001490G0020
Maso_newGene_15841	Maso_newGene_16199	Maso_newGene_16602	PH01001498G0070
Maso_newGene_15873	Maso_newGene_16223	Maso_newGene_16628	PH01001499G0050
Maso_newGene_1589	Maso_newGene_16252	Maso_newGene_16633	PH01001527G0020
Maso_newGene_15890	Maso_newGene_16292	Maso_newGene_16640	PH01001587G0110
Maso_newGene_15906	Maso_newGene_16334	Maso_newGene_16685	PH01001618G0390
Maso_newGene_15908	Maso_newGene_16344	Maso_newGene_1670	PH01001640G0010
Maso_newGene_15916	Maso_newGene_16381	Maso_newGene_16754	PH01001650G0130
Maso_newGene_15919	Maso_newGene_16386	Maso_newGene_16882	PH01001657G0200
Maso_newGene_1601	Maso_newGene_16396	Maso_newGene_16930	PH01001671G0060
Maso_newGene_1603	Maso_newGene_16399	Maso_newGene_16933	PH01001696G0160
Maso_newGene_16097	Maso_newGene_16421	Maso_newGene_16963	PH01001726G0230
Maso_newGene_16172	Maso_newGene_16438	Maso_newGene_1699	PH01001736G0240
Maso_newGene_16193	Maso_newGene_16510	Maso_newGene_17015	PH01001737G0080
Maso_newGene_16205	Maso_newGene_1653	Maso_newGene_17072	PH01001787G0080
Maso_newGene_16218	Maso_newGene_16558	Maso_newGene_17091	PH01001798G0120
Maso_newGene_16223	Maso_newGene_16602	Maso_newGene_17116	PH01001800G0280
Maso_newGene_16252	Maso_newGene_16603	Maso_newGene_17120	PH01001810G0430
Maso_newGene_16258	Maso_newGene_16616	Maso_newGene_17127	PH01001844G0380
Maso_newGene_16262	Maso_newGene_16625	Maso_newGene_17135	PH01001864G0070
Maso_newGene_16298	Maso_newGene_16628	Maso_newGene_17160	PH01001888G0390
Maso_newGene_163	Maso_newGene_16633	Maso_newGene_17183	PH01001917G0130
Maso_newGene_16301	Maso_newGene_16640	Maso_newGene_17212	PH01001919G0090
Maso_newGene_16344	Maso_newGene_16685	Maso_newGene_17248	PH01001955G0160
Maso_newGene_16364	Maso_newGene_1670	Maso_newGene_17318	PH01001971G0260
Maso_newGene_16386	Maso_newGene_16710	Maso_newGene_17360	PH01001973G0150
Maso_newGene_16396	Maso_newGene_16721	Maso_newGene_17370	PH01002003G0250
Maso_newGene_16438	Maso_newGene_16754	Maso_newGene_17398	PH01002004G0190
Maso_newGene_16471	Maso_newGene_1676	Maso_newGene_17427	PH01002023G0020
Maso_newGene_16503	Maso_newGene_16775	Maso_newGene_17447	PH01002051G0210
Maso_newGene_1653	Maso_newGene_16817	Maso_newGene_17456	PH01002055G0300
Maso_newGene_16531	Maso_newGene_16849	Maso_newGene_17529	PH01002248G0250
Maso_newGene_16558	Maso_newGene_16902	Maso_newGene_17531	PH01002265G0100
Maso_newGene_16603	Maso_newGene_16930	Maso_newGene_17547	PH01002273G0080
Maso_newGene_16616	Maso_newGene_16940	Maso_newGene_17565	PH01002401G0310
Maso_newGene_16625	Maso_newGene_17015	Maso_newGene_17566	PH01002417G0120
Maso_newGene_16686	Maso_newGene_17049	Maso_newGene_1757	PH01002417G0180
Maso_newGene_16710	Maso_newGene_17092	Maso_newGene_1759	PH01002419G0380
Maso_newGene_16714	Maso_newGene_17116	Maso_newGene_17604	PH01002440G0400
Maso_newGene_16721	Maso_newGene_17124	Maso_newGene_1764	PH01002443G0110
Maso_newGene_16754	Maso_newGene_17131	Maso_newGene_17642	PH01002459G0200
Maso_newGene_16775	Maso_newGene_17135	Maso_newGene_17665	PH01002538G0170
Maso_newGene_168	Maso_newGene_17144	Maso_newGene_17687	PH01002560G0300
Maso_newGene_16806	Maso_newGene_17160	Maso_newGene_17688	PH01002583G0060
Maso_newGene_16826	Maso_newGene_17166	Maso_newGene_17699	PH01002593G0060
Maso_newGene_16849	Maso_newGene_17174	Maso_newGene_17749	PH01002605G0130
Maso_newGene_16888	Maso_newGene_17182	Maso_newGene_17765	PH01002623G0170
Maso_newGene_16890	Maso_newGene_17183	Maso_newGene_17772	PH01002634G0030
Maso_newGene_16902	Maso_newGene_17212	Maso_newGene_1789	PH01002645G0290
Maso_newGene_16927	Maso_newGene_17292	Maso_newGene_17919	PH01002663G0190
Maso_newGene_16933	Maso_newGene_17309	Maso_newGene_1795	PH01002671G0100
Maso_newGene_16940	Maso_newGene_1732	Maso_newGene_18092	PH01002704G0220
Maso_newGene_16963	Maso_newGene_1733	Maso_newGene_18114	PH01002752G0110
Maso_newGene_17049	Maso_newGene_17360	Maso_newGene_18132	PH01002763G0020
Maso_newGene_17072	Maso_newGene_1738	Maso_newGene_1814	PH01002764G0030
Maso_newGene_17092	Maso_newGene_17420	Maso_newGene_18198	PH01002789G0170
Maso_newGene_17120	Maso_newGene_17460	Maso_newGene_18213	PH01002840G0030
Maso_newGene_17124	Maso_newGene_1750	Maso_newGene_1834	PH01002844G0270
Maso_newGene_17135	Maso_newGene_17512	Maso_newGene_1840	PH01002845G0160
Maso_newGene_17144	Maso_newGene_17531	Maso_newGene_18423	PH01002926G0090
Maso_newGene_17145	Maso_newGene_17546	Maso_newGene_1852	PH01002946G0130
Maso_newGene_17174	Maso_newGene_17584	Maso_newGene_18553	PH01002950G0300
Maso_newGene_1725	Maso_newGene_17780	Maso_newGene_18606	PH01002959G0010
Maso_newGene_17292	Maso_newGene_17811	Maso_newGene_18632	PH01002962G0250
Maso_newGene_17318	Maso_newGene_1795	Maso_newGene_18655	PH01002998G0320
Maso_newGene_1732	Maso_newGene_17950	Maso_newGene_18882	PH01003019G0120
Maso_newGene_1733	Maso_newGene_17984	Maso_newGene_189	PH01003032G0160
Maso_newGene_17340	Maso_newGene_18	Maso_newGene_18913	PH01003060G0220
Maso_newGene_1737	Maso_newGene_1800	Maso_newGene_18952	PH01003092G0290
Maso_newGene_17370	Maso_newGene_1807	Maso_newGene_19	PH01003098G0030
Maso_newGene_17427	Maso_newGene_1811	Maso_newGene_1917	PH01003108G0240
Maso_newGene_17444	Maso_newGene_18114	Maso_newGene_19189	PH01003177G0050
Maso_newGene_17456	Maso_newGene_18137	Maso_newGene_19294	PH01003231G0010
Maso_newGene_17529	Maso_newGene_1814	Maso_newGene_1932	PH01003243G0130
Maso_newGene_17531	Maso_newGene_18151	Maso_newGene_1933	PH01003266G0070
Maso_newGene_17565	Maso_newGene_18188	Maso_newGene_1934	PH01003334G0020
Maso_newGene_17566	Maso_newGene_18317	Maso_newGene_1939	PH01003339G0020
Maso_newGene_17638	Maso_newGene_18399	Maso_newGene_19462	PH01003377G0040
Maso_newGene_1764	Maso_newGene_1840	Maso_newGene_19487	PH01003419G0030
Maso_newGene_17665	Maso_newGene_18556	Maso_newGene_19547	PH01003428G0130
Maso_newGene_17687	Maso_newGene_1868	Maso_newGene_19563	PH01003491G0050
Maso_newGene_17688	Maso_newGene_18837	Maso_newGene_1968	PH01003493G0040
Maso_newGene_17724	Maso_newGene_1884	Maso_newGene_20	PH01003565G0070
Maso_newGene_17725	Maso_newGene_18894	Maso_newGene_201	PH01003576G0140
Maso_newGene_17749	Maso_newGene_18913	Maso_newGene_20143	PH01003621G0130
Maso_newGene_17765	Maso_newGene_19	Maso_newGene_20234	PH01003644G0100
Maso_newGene_17774	Maso_newGene_19189	Maso_newGene_2028	PH01003669G0180
Maso_newGene_17775	Maso_newGene_192	Maso_newGene_203	PH01003679G0080
Maso_newGene_17780	Maso_newGene_1933	Maso_newGene_20309	PH01003694G0110
Maso_newGene_17811	Maso_newGene_1939	Maso_newGene_2036	PH01003778G0160
Maso_newGene_17857	Maso_newGene_19406	Maso_newGene_20443	PH01003810G0120
Maso_newGene_17877	Maso_newGene_19547	Maso_newGene_20450	PH01003892G0010
Maso_newGene_17919	Maso_newGene_19717	Maso_newGene_20466	PH01003922G0080
Maso_newGene_17950	Maso_newGene_19850	Maso_newGene_20549	PH01003964G0140
Maso_newGene_18069	Maso_newGene_1997	Maso_newGene_20567	PH01004081G0040
Maso_newGene_1811	Maso_newGene_20	Maso_newGene_2066	PH01004272G0020
Maso_newGene_18143	Maso_newGene_20095	Maso_newGene_20734	PH01004342G0110
Maso_newGene_18151	Maso_newGene_20118	Maso_newGene_2089	PH01004346G0020
Maso_newGene_18188	Maso_newGene_202	Maso_newGene_2100	PH01004441G0040
Maso_newGene_18198	Maso_newGene_20208	Maso_newGene_2132	PH01004462G0080
Maso_newGene_18213	Maso_newGene_20334	Maso_newGene_2134	PH01004651G0060
Maso_newGene_18399	Maso_newGene_20423	Maso_newGene_2165	PH01004796G0120
Maso_newGene_1840	Maso_newGene_20466	Maso_newGene_2166	PH01004813G0050
Maso_newGene_1852	Maso_newGene_20493	Maso_newGene_2208	PH01004929G0060
Maso_newGene_1854	Maso_newGene_20549	Maso_newGene_2237	PH01005243G0070
Maso_newGene_18553	Maso_newGene_2066	Maso_newGene_2248	PH01005299G0030
Maso_newGene_18606	Maso_newGene_20663	Maso_newGene_2274	PH01005416G0030
Maso_newGene_18813	Maso_newGene_20734	Maso_newGene_2288	PH01005436G0030
Maso_newGene_18837	Maso_newGene_2121	Maso_newGene_2308	PH01005548G0110
Maso_newGene_18894	Maso_newGene_2132	Maso_newGene_2371	PH01005876G0040
Maso_newGene_189	Maso_newGene_2133	Maso_newGene_24	PH01006117G0020
Maso_newGene_1897	Maso_newGene_2140	Maso_newGene_2409	PH01006526G0030
Maso_newGene_19	Maso_newGene_2165	Maso_newGene_2468	PH01006530G0010
Maso_newGene_19144	Maso_newGene_2166	Maso_newGene_2487	PH01007108G0040
Maso_newGene_192	Maso_newGene_2208	Maso_newGene_2541	PH01007505G0020
Maso_newGene_19294	Maso_newGene_2237	Maso_newGene_2558	PH01007786G0030
Maso_newGene_1933	Maso_newGene_2239	Maso_newGene_2574	PH01007879G0010
Maso_newGene_1949	Maso_newGene_2240	Maso_newGene_2595	PH01008194G0030
Maso_newGene_19568	Maso_newGene_2241	Maso_newGene_2596	PH01008725G0010
Maso_newGene_19576	Maso_newGene_2248	Maso_newGene_2602	PH01031653G0010
Maso_newGene_19717	Maso_newGene_2278	Maso_newGene_2603	PH01032478G0010
Maso_newGene_19765	Maso_newGene_2288	Maso_newGene_262	PH01078251G0010
Maso_newGene_19839	Maso_newGene_2308	Maso_newGene_2653	PH01100083G0010
Maso_newGene_19850	Maso_newGene_2335	Maso_newGene_2659	PH01117651G0010
Maso_newGene_1997	Maso_newGene_2371	Maso_newGene_2667	PH01134634G0010
Maso_newGene_20086	Maso_newGene_239	Maso_newGene_2669	PH01149728G0010
Maso_newGene_20095	Maso_newGene_24	Maso_newGene_2676	PH01202195G0010
Maso_newGene_201	Maso_newGene_2409	Maso_newGene_2715	PH01245376G0010
Maso_newGene_202	Maso_newGene_2429	Maso_newGene_2735
Maso_newGene_20208	Maso_newGene_2468	Maso_newGene_2764
Maso_newGene_20217	Maso_newGene_248	Maso_newGene_2823
Maso_newGene_203	Maso_newGene_2541	Maso_newGene_2843
Maso_newGene_20334	Maso_newGene_2557	Maso_newGene_2848
Maso_newGene_20423	Maso_newGene_2558	Maso_newGene_291
Maso_newGene_20443	Maso_newGene_2574	Maso_newGene_2933
Maso_newGene_20540	Maso_newGene_2595	Maso_newGene_2969
Maso_newGene_20558	Maso_newGene_2602	Maso_newGene_297
Maso_newGene_20567	Maso_newGene_2603	Maso_newGene_2997
Maso_newGene_20663	Maso_newGene_2630	Maso_newGene_3002
Maso_newGene_2086	Maso_newGene_2638	Maso_newGene_3009
Maso_newGene_2104	Maso_newGene_2654	Maso_newGene_3011
Maso_newGene_2120	Maso_newGene_2659	Maso_newGene_3025
Maso_newGene_2121	Maso_newGene_2669	Maso_newGene_3057
Maso_newGene_2132	Maso_newGene_2676	Maso_newGene_3071
Maso_newGene_2140	Maso_newGene_2715	Maso_newGene_3093
Maso_newGene_2162	Maso_newGene_2721	Maso_newGene_313
Maso_newGene_2165	Maso_newGene_2722	Maso_newGene_3131
Maso_newGene_2237	Maso_newGene_2738	Maso_newGene_324
Maso_newGene_2239	Maso_newGene_2813	Maso_newGene_3240
Maso_newGene_2240	Maso_newGene_2848	Maso_newGene_3246
Maso_newGene_2248	Maso_newGene_2918	Maso_newGene_3307
Maso_newGene_2278	Maso_newGene_2969	Maso_newGene_3345
Maso_newGene_2302	Maso_newGene_3011	Maso_newGene_3404
Maso_newGene_2335	Maso_newGene_3025	Maso_newGene_3405
Maso_newGene_2365	Maso_newGene_3042	Maso_newGene_3414
Maso_newGene_238	Maso_newGene_3055	Maso_newGene_3420
Maso_newGene_239	Maso_newGene_3057	Maso_newGene_3430
Maso_newGene_2429	Maso_newGene_313	Maso_newGene_3500
Maso_newGene_2453	Maso_newGene_3240	Maso_newGene_3531
Maso_newGene_2455	Maso_newGene_3244	Maso_newGene_3558
Maso_newGene_248	Maso_newGene_3246	Maso_newGene_3577
Maso_newGene_2502	Maso_newGene_3275	Maso_newGene_3583
Maso_newGene_2527	Maso_newGene_3298	Maso_newGene_3627
Maso_newGene_2528	Maso_newGene_3307	Maso_newGene_3634
Maso_newGene_2541	Maso_newGene_3309	Maso_newGene_3649
Maso_newGene_2549	Maso_newGene_3333	Maso_newGene_3672
Maso_newGene_2557	Maso_newGene_3348	Maso_newGene_3673
Maso_newGene_257	Maso_newGene_3386	Maso_newGene_3676
Maso_newGene_261	Maso_newGene_3387	Maso_newGene_3686
Maso_newGene_262	Maso_newGene_340	Maso_newGene_3704
Maso_newGene_2630	Maso_newGene_3401	Maso_newGene_372
Maso_newGene_2638	Maso_newGene_3420	Maso_newGene_374
Maso_newGene_2699	Maso_newGene_3430	Maso_newGene_3744
Maso_newGene_2716	Maso_newGene_3431	Maso_newGene_3768
Maso_newGene_2721	Maso_newGene_3482	Maso_newGene_3775
Maso_newGene_2722	Maso_newGene_3500	Maso_newGene_3802
Maso_newGene_2734	Maso_newGene_3516	Maso_newGene_3901
Maso_newGene_2735	Maso_newGene_3531	Maso_newGene_3908
Maso_newGene_2736	Maso_newGene_3558	Maso_newGene_3952
Maso_newGene_2764	Maso_newGene_3564	Maso_newGene_4044
Maso_newGene_2821	Maso_newGene_359	Maso_newGene_4051
Maso_newGene_2866	Maso_newGene_3618	Maso_newGene_4065
Maso_newGene_289	Maso_newGene_3627	Maso_newGene_4075
Maso_newGene_2895	Maso_newGene_3634	Maso_newGene_4102
Maso_newGene_290	Maso_newGene_3649	Maso_newGene_4121
Maso_newGene_2905	Maso_newGene_372	Maso_newGene_4122
Maso_newGene_2922	Maso_newGene_373	Maso_newGene_4131
Maso_newGene_295	Maso_newGene_3766	Maso_newGene_4132
Maso_newGene_2969	Maso_newGene_3767	Maso_newGene_4141
Maso_newGene_2972	Maso_newGene_3768	Maso_newGene_4143
Maso_newGene_3009	Maso_newGene_3785	Maso_newGene_4148
Maso_newGene_3042	Maso_newGene_3802	Maso_newGene_4200
Maso_newGene_3073	Maso_newGene_3803	Maso_newGene_4202
Maso_newGene_3086	Maso_newGene_3827	Maso_newGene_4235
Maso_newGene_3121	Maso_newGene_3847	Maso_newGene_4242
Maso_newGene_3142	Maso_newGene_3850	Maso_newGene_4249
Maso_newGene_320	Maso_newGene_388	Maso_newGene_4272
Maso_newGene_324	Maso_newGene_389	Maso_newGene_4281
Maso_newGene_3240	Maso_newGene_3897	Maso_newGene_4287
Maso_newGene_3241	Maso_newGene_3899	Maso_newGene_4298
Maso_newGene_3298	Maso_newGene_3901	Maso_newGene_4333
Maso_newGene_3333	Maso_newGene_3932	Maso_newGene_4362
Maso_newGene_3348	Maso_newGene_3941	Maso_newGene_4382
Maso_newGene_3386	Maso_newGene_3959	Maso_newGene_4383
Maso_newGene_3387	Maso_newGene_3996	Maso_newGene_4391
Maso_newGene_3404	Maso_newGene_4037	Maso_newGene_4404
Maso_newGene_3414	Maso_newGene_4044	Maso_newGene_4464
Maso_newGene_3431	Maso_newGene_406	Maso_newGene_4496
Maso_newGene_3482	Maso_newGene_4102	Maso_newGene_4499
Maso_newGene_3558	Maso_newGene_4122	Maso_newGene_4500
Maso_newGene_3564	Maso_newGene_4144	Maso_newGene_4504
Maso_newGene_3567	Maso_newGene_4179	Maso_newGene_451
Maso_newGene_3577	Maso_newGene_423	Maso_newGene_4529
Maso_newGene_3583	Maso_newGene_4235	Maso_newGene_4552
Maso_newGene_3586	Maso_newGene_4249	Maso_newGene_4602
Maso_newGene_359	Maso_newGene_4272	Maso_newGene_4618
Maso_newGene_3597	Maso_newGene_4281	Maso_newGene_4643
Maso_newGene_3627	Maso_newGene_4287	Maso_newGene_4661
Maso_newGene_3640	Maso_newGene_4330	Maso_newGene_467
Maso_newGene_3672	Maso_newGene_4333	Maso_newGene_4686
Maso_newGene_3673	Maso_newGene_4348	Maso_newGene_4706
Maso_newGene_3676	Maso_newGene_4352	Maso_newGene_4740
Maso_newGene_3686	Maso_newGene_4362	Maso_newGene_4781
Maso_newGene_371	Maso_newGene_4382	Maso_newGene_4827
Maso_newGene_373	Maso_newGene_4391	Maso_newGene_4845
Maso_newGene_3766	Maso_newGene_4404	Maso_newGene_4848
Maso_newGene_3767	Maso_newGene_441	Maso_newGene_4850
Maso_newGene_3775	Maso_newGene_449	Maso_newGene_4866
Maso_newGene_3778	Maso_newGene_4496	Maso_newGene_4876
Maso_newGene_3785	Maso_newGene_4500	Maso_newGene_4886
Maso_newGene_3795	Maso_newGene_4552	Maso_newGene_4903
Maso_newGene_3802	Maso_newGene_4573	Maso_newGene_4917
Maso_newGene_3803	Maso_newGene_4602	Maso_newGene_4946
Maso_newGene_3812	Maso_newGene_4627	Maso_newGene_5045
Maso_newGene_3827	Maso_newGene_4635	Maso_newGene_5046
Maso_newGene_3850	Maso_newGene_4643	Maso_newGene_5085
Maso_newGene_3899	Maso_newGene_4661	Maso_newGene_5149
Maso_newGene_3908	Maso_newGene_4666	Maso_newGene_5165
Maso_newGene_3932	Maso_newGene_467	Maso_newGene_518
Maso_newGene_4	Maso_newGene_468	Maso_newGene_5234
Maso_newGene_4037	Maso_newGene_4686	Maso_newGene_5235
Maso_newGene_4040	Maso_newGene_4740	Maso_newGene_525
Maso_newGene_406	Maso_newGene_4774	Maso_newGene_5271
Maso_newGene_4075	Maso_newGene_48	Maso_newGene_5343
Maso_newGene_4079	Maso_newGene_4805	Maso_newGene_5370
Maso_newGene_4102	Maso_newGene_4822	Maso_newGene_5400
Maso_newGene_4131	Maso_newGene_4823	Maso_newGene_5440
Maso_newGene_4132	Maso_newGene_4844	Maso_newGene_55
Maso_newGene_4141	Maso_newGene_4848	Maso_newGene_5531
Maso_newGene_4143	Maso_newGene_4850	Maso_newGene_5552
Maso_newGene_4144	Maso_newGene_486	Maso_newGene_5582
Maso_newGene_4202	Maso_newGene_4861	Maso_newGene_559
Maso_newGene_4228	Maso_newGene_4866	Maso_newGene_5634
Maso_newGene_423	Maso_newGene_4903	Maso_newGene_5675
Maso_newGene_4259	Maso_newGene_491	Maso_newGene_5690
Maso_newGene_4294	Maso_newGene_4928	Maso_newGene_5779
Maso_newGene_4302	Maso_newGene_4998	Maso_newGene_5787
Maso_newGene_4348	Maso_newGene_5045	Maso_newGene_5789
Maso_newGene_4362	Maso_newGene_5046	Maso_newGene_5791
Maso_newGene_4391	Maso_newGene_5067	Maso_newGene_5806
Maso_newGene_4421	Maso_newGene_5095	Maso_newGene_5809
Maso_newGene_4449	Maso_newGene_5102	Maso_newGene_5810
Maso_newGene_4464	Maso_newGene_5115	Maso_newGene_582
Maso_newGene_449	Maso_newGene_5141	Maso_newGene_583
Maso_newGene_4499	Maso_newGene_5165	Maso_newGene_5840
Maso_newGene_4504	Maso_newGene_5174	Maso_newGene_5846
Maso_newGene_4573	Maso_newGene_5234	Maso_newGene_5860
Maso_newGene_4580	Maso_newGene_524	Maso_newGene_5893
Maso_newGene_4627	Maso_newGene_525	Maso_newGene_5924
Maso_newGene_4635	Maso_newGene_5314	Maso_newGene_5937
Maso_newGene_4658	Maso_newGene_5327	Maso_newGene_5987
Maso_newGene_4666	Maso_newGene_539	Maso_newGene_6073
Maso_newGene_468	Maso_newGene_542	Maso_newGene_611
Maso_newGene_4686	Maso_newGene_5423	Maso_newGene_6124
Maso_newGene_4706	Maso_newGene_549	Maso_newGene_6126
Maso_newGene_4752	Maso_newGene_55	Maso_newGene_6189
Maso_newGene_4774	Maso_newGene_5576	Maso_newGene_6205
Maso_newGene_4781	Maso_newGene_5582	Maso_newGene_6237
Maso_newGene_48	Maso_newGene_559	Maso_newGene_6239
Maso_newGene_4822	Maso_newGene_5606	Maso_newGene_6274
Maso_newGene_4830	Maso_newGene_5634	Maso_newGene_63
Maso_newGene_486	Maso_newGene_5697	Maso_newGene_6316
Maso_newGene_4861	Maso_newGene_5733	Maso_newGene_632
Maso_newGene_4876	Maso_newGene_574	Maso_newGene_633
Maso_newGene_4891	Maso_newGene_5758	Maso_newGene_6392
Maso_newGene_491	Maso_newGene_5770	Maso_newGene_6398
Maso_newGene_4917	Maso_newGene_5771	Maso_newGene_6399
Maso_newGene_4928	Maso_newGene_5779	Maso_newGene_6401
Maso_newGene_493	Maso_newGene_578	Maso_newGene_6442
Maso_newGene_4998	Maso_newGene_5787	Maso_newGene_6456
Maso_newGene_5008	Maso_newGene_5789	Maso_newGene_6467
Maso_newGene_5067	Maso_newGene_5790	Maso_newGene_6471
Maso_newGene_5085	Maso_newGene_5806	Maso_newGene_658
Maso_newGene_5095	Maso_newGene_582	Maso_newGene_667
Maso_newGene_5115	Maso_newGene_5872	Maso_newGene_6682
Maso_newGene_5131	Maso_newGene_5932	Maso_newGene_6739
Maso_newGene_5132	Maso_newGene_5937	Maso_newGene_6756
Maso_newGene_5134	Maso_newGene_5987	Maso_newGene_6760
Maso_newGene_5149	Maso_newGene_6033	Maso_newGene_6818
Maso_newGene_518	Maso_newGene_6063	Maso_newGene_6848
Maso_newGene_5184	Maso_newGene_609	Maso_newGene_6886
Maso_newGene_524	Maso_newGene_6129	Maso_newGene_6894
Maso_newGene_5245	Maso_newGene_6174	Maso_newGene_6896
Maso_newGene_525	Maso_newGene_627	Maso_newGene_692
Maso_newGene_5314	Maso_newGene_6274	Maso_newGene_6950
Maso_newGene_5327	Maso_newGene_6323	Maso_newGene_6965
Maso_newGene_539	Maso_newGene_6325	Maso_newGene_697
Maso_newGene_5400	Maso_newGene_6333	Maso_newGene_7001
Maso_newGene_542	Maso_newGene_6334	Maso_newGene_7002
Maso_newGene_5423	Maso_newGene_6392	Maso_newGene_7042
Maso_newGene_5434	Maso_newGene_6399	Maso_newGene_7050
Maso_newGene_5440	Maso_newGene_6432	Maso_newGene_707
Maso_newGene_5499	Maso_newGene_6433	Maso_newGene_7077
Maso_newGene_5525	Maso_newGene_6440	Maso_newGene_7121
Maso_newGene_5543	Maso_newGene_6441	Maso_newGene_7129
Maso_newGene_5552	Maso_newGene_6442	Maso_newGene_7153
Maso_newGene_5579	Maso_newGene_6456	Maso_newGene_7164
Maso_newGene_56	Maso_newGene_6459	Maso_newGene_7170
Maso_newGene_5606	Maso_newGene_6467	Maso_newGene_7181
Maso_newGene_5624	Maso_newGene_6471	Maso_newGene_7205
Maso_newGene_5634	Maso_newGene_6486	Maso_newGene_725
Maso_newGene_564	Maso_newGene_6518	Maso_newGene_7255
Maso_newGene_5682	Maso_newGene_658	Maso_newGene_7280
Maso_newGene_5697	Maso_newGene_6580	Maso_newGene_7291
Maso_newGene_5733	Maso_newGene_6621	Maso_newGene_7293
Maso_newGene_574	Maso_newGene_6653	Maso_newGene_7309
Maso_newGene_5741	Maso_newGene_6667	Maso_newGene_7326
Maso_newGene_5744	Maso_newGene_667	Maso_newGene_7331
Maso_newGene_5758	Maso_newGene_6739	Maso_newGene_7332
Maso_newGene_5770	Maso_newGene_6743	Maso_newGene_7383
Maso_newGene_5771	Maso_newGene_6756	Maso_newGene_7395
Maso_newGene_5780	Maso_newGene_6818	Maso_newGene_7435
Maso_newGene_5787	Maso_newGene_6848	Maso_newGene_7437
Maso_newGene_5789	Maso_newGene_6878	Maso_newGene_7444
Maso_newGene_5791	Maso_newGene_692	Maso_newGene_7462
Maso_newGene_5809	Maso_newGene_6936	Maso_newGene_7463
Maso_newGene_5810	Maso_newGene_6950	Maso_newGene_7470
Maso_newGene_5840	Maso_newGene_6965	Maso_newGene_7493
Maso_newGene_5846	Maso_newGene_697	Maso_newGene_7507
Maso_newGene_5852	Maso_newGene_6979	Maso_newGene_7508
Maso_newGene_5864	Maso_newGene_7001	Maso_newGene_7573
Maso_newGene_5872	Maso_newGene_7002	Maso_newGene_7590
Maso_newGene_5873	Maso_newGene_7034	Maso_newGene_7644
Maso_newGene_5892	Maso_newGene_7046	Maso_newGene_7708
Maso_newGene_5932	Maso_newGene_7077	Maso_newGene_7729
Maso_newGene_5953	Maso_newGene_7111	Maso_newGene_7818
Maso_newGene_5970	Maso_newGene_7121	Maso_newGene_7898
Maso_newGene_5996	Maso_newGene_7129	Maso_newGene_791
Maso_newGene_6033	Maso_newGene_7152	Maso_newGene_7914
Maso_newGene_6063	Maso_newGene_7153	Maso_newGene_7967
Maso_newGene_609	Maso_newGene_7154	Maso_newGene_7976
Maso_newGene_610	Maso_newGene_7164	Maso_newGene_7983
Maso_newGene_611	Maso_newGene_7170	Maso_newGene_7992
Maso_newGene_6124	Maso_newGene_7181	Maso_newGene_8005
Maso_newGene_6149	Maso_newGene_7205	Maso_newGene_8015
Maso_newGene_6189	Maso_newGene_7241	Maso_newGene_8043
Maso_newGene_6237	Maso_newGene_7255	Maso_newGene_8083
Maso_newGene_6238	Maso_newGene_7262	Maso_newGene_809
Maso_newGene_6239	Maso_newGene_7280	Maso_newGene_8103
Maso_newGene_627	Maso_newGene_7282	Maso_newGene_8112
Maso_newGene_628	Maso_newGene_7333	Maso_newGene_812
Maso_newGene_629	Maso_newGene_7344	Maso_newGene_8129
Maso_newGene_6316	Maso_newGene_7354	Maso_newGene_8173
Maso_newGene_633	Maso_newGene_7362	Maso_newGene_8174
Maso_newGene_6333	Maso_newGene_7383	Maso_newGene_8209
Maso_newGene_6401	Maso_newGene_7394	Maso_newGene_8245
Maso_newGene_6408	Maso_newGene_7395	Maso_newGene_825
Maso_newGene_6433	Maso_newGene_7417	Maso_newGene_826
Maso_newGene_6440	Maso_newGene_7419	Maso_newGene_8265
Maso_newGene_6441	Maso_newGene_7421	Maso_newGene_827
Maso_newGene_6459	Maso_newGene_7435	Maso_newGene_8282
Maso_newGene_6468	Maso_newGene_7440	Maso_newGene_831
Maso_newGene_6518	Maso_newGene_7462	Maso_newGene_8321
Maso_newGene_6613	Maso_newGene_7463	Maso_newGene_8333
Maso_newGene_6653	Maso_newGene_7485	Maso_newGene_8357
Maso_newGene_6657	Maso_newGene_7488	Maso_newGene_8358
Maso_newGene_6666	Maso_newGene_7493	Maso_newGene_8359
Maso_newGene_6667	Maso_newGene_7507	Maso_newGene_8360
Maso_newGene_6682	Maso_newGene_7508	Maso_newGene_8364
Maso_newGene_6690	Maso_newGene_754	Maso_newGene_8396
Maso_newGene_6699	Maso_newGene_7573	Maso_newGene_8423
Maso_newGene_6765	Maso_newGene_758	Maso_newGene_8426
Maso_newGene_6818	Maso_newGene_7598	Maso_newGene_8427
Maso_newGene_6860	Maso_newGene_7636	Maso_newGene_843
Maso_newGene_6877	Maso_newGene_7696	Maso_newGene_8445
Maso_newGene_6878	Maso_newGene_771	Maso_newGene_8446
Maso_newGene_6886	Maso_newGene_772	Maso_newGene_8481
Maso_newGene_6896	Maso_newGene_7732	Maso_newGene_8510
Maso_newGene_6936	Maso_newGene_7771	Maso_newGene_8545
Maso_newGene_6958	Maso_newGene_7793	Maso_newGene_8568
Maso_newGene_6974	Maso_newGene_7803	Maso_newGene_8593
Maso_newGene_6979	Maso_newGene_7840	Maso_newGene_8636
Maso_newGene_6990	Maso_newGene_7914	Maso_newGene_8646
Maso_newGene_7008	Maso_newGene_7950	Maso_newGene_8647
Maso_newGene_7018	Maso_newGene_7957	Maso_newGene_8663
Maso_newGene_7021	Maso_newGene_7967	Maso_newGene_8673
Maso_newGene_7026	Maso_newGene_7976	Maso_newGene_8694
Maso_newGene_7034	Maso_newGene_7992	Maso_newGene_8766
Maso_newGene_7042	Maso_newGene_8030	Maso_newGene_8770
Maso_newGene_7046	Maso_newGene_807	Maso_newGene_8777
Maso_newGene_7047	Maso_newGene_8083	Maso_newGene_8779
Maso_newGene_7050	Maso_newGene_8086	Maso_newGene_8788
Maso_newGene_7111	Maso_newGene_8112	Maso_newGene_8792
Maso_newGene_7119	Maso_newGene_8116	Maso_newGene_8804
Maso_newGene_7123	Maso_newGene_812	Maso_newGene_8811
Maso_newGene_7134	Maso_newGene_8172	Maso_newGene_8842
Maso_newGene_7152	Maso_newGene_8209	Maso_newGene_9
Maso_newGene_7154	Maso_newGene_825	Maso_newGene_9002
Maso_newGene_7163	Maso_newGene_826	Maso_newGene_9009
Maso_newGene_7173	Maso_newGene_8289	Maso_newGene_9027
Maso_newGene_7181	Maso_newGene_831	Maso_newGene_9068
Maso_newGene_7282	Maso_newGene_8357	Maso_newGene_9069
Maso_newGene_7291	Maso_newGene_8358	Maso_newGene_9077
Maso_newGene_7305	Maso_newGene_8359	Maso_newGene_9091
Maso_newGene_7333	Maso_newGene_8360	Maso_newGene_9153
Maso_newGene_7344	Maso_newGene_8364	Maso_newGene_9157
Maso_newGene_7351	Maso_newGene_8396	Maso_newGene_9159
Maso_newGene_7356	Maso_newGene_8419	Maso_newGene_92
Maso_newGene_7394	Maso_newGene_8424	Maso_newGene_9247
Maso_newGene_7419	Maso_newGene_8426	Maso_newGene_9249
Maso_newGene_7440	Maso_newGene_8445	Maso_newGene_9296
Maso_newGene_7485	Maso_newGene_8446	Maso_newGene_9306
Maso_newGene_7488	Maso_newGene_8447	Maso_newGene_9323
Maso_newGene_7508	Maso_newGene_8458	Maso_newGene_9338
Maso_newGene_7536	Maso_newGene_8476	Maso_newGene_9339
Maso_newGene_754	Maso_newGene_8483	Maso_newGene_9364
Maso_newGene_7540	Maso_newGene_8492	Maso_newGene_9378
Maso_newGene_7573	Maso_newGene_8508	Maso_newGene_9402
Maso_newGene_758	Maso_newGene_8510	Maso_newGene_9403
Maso_newGene_7598	Maso_newGene_8598	Maso_newGene_9436
Maso_newGene_760	Maso_newGene_860	Maso_newGene_9481
Maso_newGene_7618	Maso_newGene_8636	Maso_newGene_9513
Maso_newGene_7696	Maso_newGene_8647	Maso_newGene_9516
Maso_newGene_7698	Maso_newGene_8659	Maso_newGene_9537
Maso_newGene_7708	Maso_newGene_8673	Maso_newGene_9562
Maso_newGene_771	Maso_newGene_8749	Maso_newGene_9567
Maso_newGene_772	Maso_newGene_875	Maso_newGene_9611
Maso_newGene_7732	Maso_newGene_8766	Maso_newGene_9618
Maso_newGene_7771	Maso_newGene_8770	Maso_newGene_9619
Maso_newGene_7803	Maso_newGene_8779	Maso_newGene_9629
Maso_newGene_7818	Maso_newGene_8792	Maso_newGene_9656
Maso_newGene_782	Maso_newGene_8798	Maso_newGene_9663
Maso_newGene_7840	Maso_newGene_8809	Maso_newGene_9701
Maso_newGene_7858	Maso_newGene_8811	Maso_newGene_9732
Maso_newGene_787	Maso_newGene_8823	Maso_newGene_9768
Maso_newGene_7871	Maso_newGene_8847	Maso_newGene_9778
Maso_newGene_791	Maso_newGene_887	Maso_newGene_9800
Maso_newGene_7936	Maso_newGene_8874	Maso_newGene_9804
Maso_newGene_7950	Maso_newGene_8881	Maso_newGene_9868
Maso_newGene_7976	Maso_newGene_8967	Maso_newGene_9877
Maso_newGene_7979	Maso_newGene_8968	Maso_newGene_9939
Maso_newGene_8015	Maso_newGene_9009	Maso_newGene_9960
Maso_newGene_807	Maso_newGene_9037	Maso_newGene_9963
Maso_newGene_8086	Maso_newGene_9038	Maso_newGene_9965
Maso_newGene_8092	Maso_newGene_9043	Maso_newGene_999
Maso_newGene_8111	Maso_newGene_9068	PH01000000G0600
Maso_newGene_8172	Maso_newGene_9090	PH01000000G1500
Maso_newGene_8173	Maso_newGene_9153	PH01000000G1660
Maso_newGene_8176	Maso_newGene_9159	PH01000000G1990
Maso_newGene_8218	Maso_newGene_9195	PH01000000G2120
Maso_newGene_827	Maso_newGene_9196	PH01000000G2270
Maso_newGene_8270	Maso_newGene_92	PH01000000G2700
Maso_newGene_8282	Maso_newGene_9227	PH01000000G3110
Maso_newGene_8320	Maso_newGene_9240	PH01000000G3550
Maso_newGene_8321	Maso_newGene_9249	PH01000000G4160
Maso_newGene_8333	Maso_newGene_9258	PH01000000G5690
Maso_newGene_8359	Maso_newGene_927	PH01000000G5850
Maso_newGene_8360	Maso_newGene_9296	PH01000000G6090
Maso_newGene_8424	Maso_newGene_9306	PH01000001G0110
Maso_newGene_8446	Maso_newGene_9353	PH01000001G0820
Maso_newGene_8449	Maso_newGene_9356	PH01000001G1300
Maso_newGene_8450	Maso_newGene_9358	PH01000001G2010
Maso_newGene_8465	Maso_newGene_9364	PH01000001G2130
Maso_newGene_8476	Maso_newGene_9378	PH01000001G2410
Maso_newGene_8477	Maso_newGene_9395	PH01000001G4030
Maso_newGene_8481	Maso_newGene_9449	PH01000001G4680
Maso_newGene_8492	Maso_newGene_9482	PH01000001G5000
Maso_newGene_8508	Maso_newGene_9513	PH01000001G5130
Maso_newGene_8568	Maso_newGene_9516	PH01000002G0050
Maso_newGene_860	Maso_newGene_9528	PH01000002G0230
Maso_newGene_8636	Maso_newGene_9532	PH01000002G0720
Maso_newGene_8646	Maso_newGene_9541	PH01000002G0790
Maso_newGene_8659	Maso_newGene_9562	PH01000002G1250
Maso_newGene_8663	Maso_newGene_9567	PH01000002G1270
Maso_newGene_8694	Maso_newGene_959	PH01000002G2660
Maso_newGene_8706	Maso_newGene_9611	PH01000002G2670
Maso_newGene_8747	Maso_newGene_9618	PH01000002G2920
Maso_newGene_8749	Maso_newGene_9648	PH01000002G3170
Maso_newGene_875	Maso_newGene_966	PH01000002G4150
Maso_newGene_8751	Maso_newGene_9693	PH01000002G4340
Maso_newGene_8770	Maso_newGene_9698	PH01000003G0060
Maso_newGene_8788	Maso_newGene_9701	PH01000003G0100
Maso_newGene_8804	Maso_newGene_9703	PH01000003G0780
Maso_newGene_8823	Maso_newGene_9730	PH01000003G0870
Maso_newGene_8824	Maso_newGene_9732	PH01000003G2350
Maso_newGene_8847	Maso_newGene_9749	PH01000004G0140
Maso_newGene_8858	Maso_newGene_9780	PH01000004G0570
Maso_newGene_8869	Maso_newGene_9801	PH01000004G1430
Maso_newGene_887	Maso_newGene_9804	PH01000004G1580
Maso_newGene_8881	Maso_newGene_9809	PH01000004G3200
Maso_newGene_8909	Maso_newGene_981	PH01000004G4470
Maso_newGene_8939	Maso_newGene_9810	PH01000005G0010
Maso_newGene_8940	Maso_newGene_9877	PH01000005G0150
Maso_newGene_8941	Maso_newGene_9921	PH01000005G0400
Maso_newGene_8968	Maso_newGene_9932	PH01000005G0450
Maso_newGene_9002	Maso_newGene_9970	PH01000005G1260
Maso_newGene_9009	PH01000000G0970	PH01000005G1530
Maso_newGene_9010	PH01000000G2120	PH01000005G1660
Maso_newGene_9026	PH01000000G2700	PH01000005G1820
Maso_newGene_9038	PH01000000G3110	PH01000005G1950
Maso_newGene_904	PH01000000G3310	PH01000005G2240
Maso_newGene_9043	PH01000000G3550	PH01000005G3210
Maso_newGene_9069	PH01000000G4910	PH01000005G3460
Maso_newGene_9090	PH01000000G5090	PH01000006G0390
Maso_newGene_9157	PH01000000G5110	PH01000006G0400
Maso_newGene_9195	PH01000000G5430	PH01000006G0660
Maso_newGene_9196	PH01000000G5690	PH01000006G0960
Maso_newGene_9227	PH01000000G5760	PH01000006G1570
Maso_newGene_9258	PH01000000G5850	PH01000006G2370
Maso_newGene_9306	PH01000001G0110	PH01000006G2410
Maso_newGene_9323	PH01000001G0950	PH01000007G1150
Maso_newGene_9339	PH01000001G1960	PH01000007G2400
Maso_newGene_9341	PH01000001G2010	PH01000007G2410
Maso_newGene_9356	PH01000001G2300	PH01000007G2920
Maso_newGene_9395	PH01000001G2310	PH01000008G0500
Maso_newGene_9403	PH01000001G2410	PH01000008G2210
Maso_newGene_9436	PH01000001G2580	PH01000008G2700
Maso_newGene_9441	PH01000001G3260	PH01000009G0540
Maso_newGene_9442	PH01000001G4680	PH01000009G1080
Maso_newGene_9449	PH01000001G5000	PH01000009G2680
Maso_newGene_9466	PH01000002G0050	PH01000009G2840
Maso_newGene_9495	PH01000002G0230	PH01000009G2920
Maso_newGene_9527	PH01000002G1270	PH01000009G2960
Maso_newGene_9532	PH01000002G2670	PH01000010G0640
Maso_newGene_9567	PH01000002G2920	PH01000010G0730
Maso_newGene_958	PH01000002G3170	PH01000010G0990
Maso_newGene_959	PH01000002G3730	PH01000010G2650
Maso_newGene_9648	PH01000002G3860	PH01000010G3080
Maso_newGene_9656	PH01000002G4080	PH01000011G1210
Maso_newGene_9671	PH01000003G0100	PH01000011G1390
Maso_newGene_9698	PH01000003G0780	PH01000011G1610
Maso_newGene_9703	PH01000003G0870	PH01000011G2220
Maso_newGene_9704	PH01000003G1230	PH01000011G2670
Maso_newGene_9730	PH01000003G2120	PH01000011G3210
Maso_newGene_9749	PH01000003G2770	PH01000012G1090
Maso_newGene_9768	PH01000003G3180	PH01000012G1250
Maso_newGene_9778	PH01000004G1750	PH01000012G1310
Maso_newGene_978	PH01000004G2930	PH01000012G2270
Maso_newGene_9780	PH01000004G3370	PH01000013G1210
Maso_newGene_9782	PH01000004G3830	PH01000014G0030
Maso_newGene_9801	PH01000004G4470	PH01000014G0360
Maso_newGene_981	PH01000005G0150	PH01000014G1430
Maso_newGene_9825	PH01000005G0450	PH01000014G2470
Maso_newGene_9873	PH01000005G1300	PH01000015G0090
Maso_newGene_9882	PH01000005G1460	PH01000015G0350
Maso_newGene_9921	PH01000005G1660	PH01000015G0640
Maso_newGene_9965	PH01000005G1950	PH01000015G1770
Maso_newGene_9977	PH01000005G2970	PH01000015G2370
PH01000000G0600	PH01000006G0390	PH01000015G2630
PH01000000G0970	PH01000006G0910	PH01000016G0340
PH01000000G2200	PH01000006G1420	PH01000016G0730
PH01000000G3310	PH01000006G2370	PH01000017G0150
PH01000000G3760	PH01000006G2410	PH01000017G0440
PH01000000G4910	PH01000006G2800	PH01000017G0450
PH01000000G5430	PH01000006G3200	PH01000017G0480
PH01000000G6090	PH01000007G1150	PH01000017G0660
PH01000000G6470	PH01000007G1340	PH01000017G0740
PH01000000G7050	PH01000007G1520	PH01000017G1950
PH01000000G7210	PH01000007G2400	PH01000017G1970
PH01000001G0950	PH01000007G2920	PH01000017G1990
PH01000001G1870	PH01000007G2970	PH01000017G2270
PH01000001G1960	PH01000007G3390	PH01000018G0310
PH01000001G2300	PH01000009G0540	PH01000018G0380
PH01000001G2310	PH01000009G1390	PH01000018G0640
PH01000001G2580	PH01000009G2460	PH01000018G0790
PH01000001G2870	PH01000009G2540	PH01000018G1270
PH01000001G3180	PH01000009G2920	PH01000018G1920
PH01000001G3260	PH01000010G0100	PH01000019G0150
PH01000001G4030	PH01000010G0730	PH01000019G0220
PH01000001G5130	PH01000010G0760	PH01000019G0480
PH01000002G0720	PH01000010G0990	PH01000019G0770
PH01000002G1250	PH01000010G1090	PH01000019G0870
PH01000002G1660	PH01000010G3080	PH01000019G0910
PH01000002G2670	PH01000011G1110	PH01000019G1410
PH01000002G3860	PH01000011G1270	PH01000019G2400
PH01000002G4150	PH01000011G2670	PH01000020G0070
PH01000003G1230	PH01000012G0190	PH01000020G1250
PH01000003G2120	PH01000012G1010	PH01000020G1730
PH01000003G2350	PH01000012G1310	PH01000020G2220
PH01000003G3180	PH01000012G1560	PH01000021G0060
PH01000003G3650	PH01000013G1210	PH01000021G1210
PH01000004G0140	PH01000014G0390	PH01000021G1460
PH01000004G0570	PH01000014G1430	PH01000023G0480
PH01000004G0980	PH01000014G2300	PH01000023G0560
PH01000004G2220	PH01000014G2660	PH01000023G1230
PH01000004G3830	PH01000014G2680	PH01000023G1920
PH01000005G0050	PH01000015G0190	PH01000024G0250
PH01000005G0290	PH01000015G0610	PH01000024G0390
PH01000005G1260	PH01000015G0640	PH01000024G0850
PH01000005G1300	PH01000015G0810	PH01000024G0940
PH01000005G1660	PH01000015G1390	PH01000025G0100
PH01000005G2890	PH01000015G2160	PH01000025G0290
PH01000005G2970	PH01000015G2420	PH01000025G2160
PH01000005G3210	PH01000015G2630	PH01000026G0210
PH01000006G0210	PH01000015G2850	PH01000026G0640
PH01000006G0400	PH01000016G1360	PH01000026G1560
PH01000006G0660	PH01000016G1580	PH01000026G2370
PH01000006G0960	PH01000016G1650	PH01000027G0800
PH01000006G1420	PH01000017G0480	PH01000027G1830
PH01000006G1440	PH01000017G0660	PH01000028G0810
PH01000006G1570	PH01000017G0870	PH01000028G0940
PH01000006G2800	PH01000017G1560	PH01000028G1400
PH01000007G1520	PH01000017G1950	PH01000028G1480
PH01000007G3390	PH01000017G2270	PH01000028G1790
PH01000007G3610	PH01000018G0310	PH01000029G0070
PH01000008G2700	PH01000018G0380	PH01000029G0210
PH01000008G2960	PH01000018G0970	PH01000029G0360
PH01000009G0870	PH01000018G1710	PH01000029G2270
PH01000009G1330	PH01000018G1920	PH01000029G2540
PH01000009G1900	PH01000018G1930	PH01000030G0460
PH01000009G2390	PH01000018G2470	PH01000030G1340
PH01000009G2460	PH01000019G0130	PH01000030G1770
PH01000009G2540	PH01000019G0150	PH01000031G0300
PH01000010G0100	PH01000019G0770	PH01000031G0840
PH01000010G0640	PH01000019G1410	PH01000031G2220
PH01000010G1090	PH01000019G1700	PH01000031G2300
PH01000010G1410	PH01000019G2170	PH01000032G0070
PH01000010G2350	PH01000020G0070	PH01000032G0100
PH01000011G1110	PH01000020G0640	PH01000032G0330
PH01000011G1210	PH01000020G1010	PH01000032G0720
PH01000011G1270	PH01000021G0060	PH01000032G0890
PH01000011G2220	PH01000021G0190	PH01000032G1420
PH01000012G0190	PH01000021G0290	PH01000032G1740
PH01000012G0660	PH01000021G1210	PH01000032G1990
PH01000012G1010	PH01000021G1460	PH01000032G2080
PH01000012G1090	PH01000022G1070	PH01000032G2110
PH01000012G1560	PH01000022G1820	PH01000033G1580
PH01000012G1900	PH01000023G0560	PH01000033G1790
PH01000013G0290	PH01000023G1230	PH01000033G1930
PH01000014G0210	PH01000023G1300	PH01000034G1470
PH01000014G0360	PH01000024G0250	PH01000035G1070
PH01000014G1630	PH01000024G0390	PH01000035G1650
PH01000014G2300	PH01000024G0900	PH01000036G1820
PH01000014G2660	PH01000024G0990	PH01000037G0050
PH01000014G2680	PH01000024G2200	PH01000037G0690
PH01000015G0090	PH01000024G2210	PH01000037G2100
PH01000015G0190	PH01000025G0100	PH01000038G0470
PH01000015G0350	PH01000025G0290	PH01000040G0150
PH01000015G0610	PH01000025G0550	PH01000040G0790
PH01000015G0810	PH01000025G1070	PH01000040G1240
PH01000015G1290	PH01000025G1600	PH01000040G1480
PH01000015G1490	PH01000026G0110	PH01000040G1880
PH01000015G2160	PH01000026G0570	PH01000041G0480
PH01000015G2420	PH01000026G1260	PH01000041G1260
PH01000015G2850	PH01000027G0270	PH01000041G1830
PH01000016G0630	PH01000027G0350	PH01000041G2170
PH01000016G0730	PH01000027G0800	PH01000042G0620
PH01000016G1360	PH01000028G0610	PH01000042G0730
PH01000017G0150	PH01000028G0810	PH01000043G0500
PH01000017G0450	PH01000028G1480	PH01000043G1800
PH01000017G0740	PH01000028G2330	PH01000043G1970
PH01000017G0870	PH01000028G2600	PH01000044G0160
PH01000017G1210	PH01000029G0270	PH01000044G0460
PH01000017G1560	PH01000029G0360	PH01000044G0540
PH01000017G1650	PH01000029G0660	PH01000044G0550
PH01000017G1970	PH01000029G1730	PH01000044G0760
PH01000017G1990	PH01000029G2270	PH01000044G1400
PH01000018G0380	PH01000029G2540	PH01000044G1470
PH01000018G0790	PH01000030G0460	PH01000044G1620
PH01000018G0890	PH01000030G1340	PH01000044G1760
PH01000018G0970	PH01000031G0300	PH01000045G0410
PH01000018G1460	PH01000031G0380	PH01000045G0490
PH01000018G1710	PH01000031G1220	PH01000045G0900
PH01000018G1890	PH01000031G1740	PH01000045G1160
PH01000018G1930	PH01000031G1890	PH01000045G1200
PH01000018G2470	PH01000031G2370	PH01000045G1330
PH01000019G0200	PH01000032G0330	PH01000045G1520
PH01000019G0220	PH01000032G0720	PH01000045G1550
PH01000019G0870	PH01000032G0890	PH01000045G2120
PH01000019G0910	PH01000032G1740	PH01000046G0980
PH01000019G1450	PH01000032G1990	PH01000046G1680
PH01000019G1700	PH01000033G1580	PH01000046G1740
PH01000019G2170	PH01000033G1790	PH01000047G0130
PH01000020G2630	PH01000033G1890	PH01000047G0400
PH01000021G0050	PH01000033G2450	PH01000047G1210
PH01000021G0190	PH01000034G0840	PH01000047G1790
PH01000021G0800	PH01000034G1010	PH01000048G0270
PH01000022G1000	PH01000034G1470	PH01000048G1000
PH01000022G1030	PH01000034G2110	PH01000048G1370
PH01000022G1070	PH01000035G0630	PH01000049G0030
PH01000022G1220	PH01000035G0990	PH01000049G0190
PH01000023G1300	PH01000035G1760	PH01000049G0730
PH01000024G0850	PH01000035G2280	PH01000050G0820
PH01000024G0900	PH01000036G0220	PH01000050G1200
PH01000024G0990	PH01000036G1600	PH01000050G1230
PH01000024G1690	PH01000036G1820	PH01000050G1760
PH01000024G2200	PH01000036G2010	PH01000051G0420
PH01000024G2210	PH01000037G0050	PH01000051G0480
PH01000024G2430	PH01000037G0130	PH01000051G1170
PH01000025G0550	PH01000037G0830	PH01000051G1290
PH01000025G0960	PH01000037G1560	PH01000051G1860
PH01000025G1070	PH01000038G0470	PH01000051G1910
PH01000025G1600	PH01000038G0840	PH01000052G0040
PH01000025G2160	PH01000038G1600	PH01000052G0250
PH01000026G0110	PH01000038G1850	PH01000052G1210
PH01000026G0570	PH01000038G2070	PH01000052G1500
PH01000026G0680	PH01000039G0870	PH01000053G2220
PH01000026G1560	PH01000040G0590	PH01000053G2370
PH01000027G0270	PH01000040G1240	PH01000054G1090
PH01000027G0800	PH01000040G1440	PH01000054G1230
PH01000027G1390	PH01000040G1480	PH01000054G1240
PH01000027G1630	PH01000040G2030	PH01000054G1610
PH01000027G1830	PH01000041G0060	PH01000054G1900
PH01000028G0940	PH01000041G0180	PH01000055G0980
PH01000028G1230	PH01000041G0480	PH01000055G1400
PH01000028G1400	PH01000041G0700	PH01000055G1560
PH01000028G1790	PH01000041G0830	PH01000055G1680
PH01000028G2330	PH01000041G1200	PH01000055G1690
PH01000028G2600	PH01000041G1260	PH01000056G0380
PH01000029G0210	PH01000041G1410	PH01000056G0400
PH01000029G0270	PH01000041G1830	PH01000056G0510
PH01000029G0660	PH01000041G1980	PH01000056G0890
PH01000029G1730	PH01000042G0620	PH01000056G0910
PH01000031G0380	PH01000042G1220	PH01000056G1110
PH01000031G1980	PH01000042G2010	PH01000056G1640
PH01000031G2090	PH01000043G1520	PH01000057G0880
PH01000031G2220	PH01000043G1970	PH01000057G1750
PH01000031G2300	PH01000043G2100	PH01000057G1930
PH01000031G2370	PH01000044G0140	PH01000057G1990
PH01000032G0550	PH01000044G0460	PH01000058G0190
PH01000032G0890	PH01000044G0540	PH01000058G0780
PH01000032G1340	PH01000044G0720	PH01000058G1000
PH01000032G1540	PH01000044G0750	PH01000058G1580
PH01000032G2110	PH01000044G0760	PH01000058G1640
PH01000032G2590	PH01000044G1040	PH01000058G1990
PH01000033G0110	PH01000044G1350	PH01000059G0210
PH01000033G1420	PH01000044G1380	PH01000059G1120
PH01000033G1890	PH01000044G1470	PH01000059G1270
PH01000033G1930	PH01000044G2020	PH01000059G2150
PH01000033G2450	PH01000045G0270	PH01000060G1060
PH01000034G0840	PH01000045G0410	PH01000060G1850
PH01000034G2110	PH01000045G0750	PH01000061G0380
PH01000035G0630	PH01000045G1330	PH01000061G0590
PH01000035G0830	PH01000045G1520	PH01000061G1320
PH01000035G0990	PH01000046G0290	PH01000061G1920
PH01000035G1760	PH01000046G0520	PH01000062G0920
PH01000035G2280	PH01000046G0840	PH01000062G1050
PH01000036G1600	PH01000046G0980	PH01000063G1010
PH01000037G0130	PH01000046G2060	PH01000063G1300
PH01000037G0430	PH01000047G0130	PH01000064G0990
PH01000037G0690	PH01000047G0400	PH01000064G1570
PH01000037G0830	PH01000047G0550	PH01000064G1930
PH01000038G0990	PH01000047G1790	PH01000066G0750
PH01000038G1600	PH01000048G0270	PH01000066G1230
PH01000038G1850	PH01000048G1000	PH01000067G1370
PH01000038G2070	PH01000048G1310	PH01000068G0110
PH01000039G0870	PH01000048G1450	PH01000068G0140
PH01000040G0590	PH01000048G1970	PH01000068G0720
PH01000040G2030	PH01000049G0190	PH01000068G0890
PH01000041G0060	PH01000049G0360	PH01000068G0900
PH01000041G0180	PH01000049G0730	PH01000068G0910
PH01000041G1200	PH01000049G1480	PH01000068G1050
PH01000041G1410	PH01000049G1650	PH01000068G1140
PH01000041G1530	PH01000049G2360	PH01000068G1240
PH01000041G1920	PH01000050G0570	PH01000068G1310
PH01000041G1980	PH01000050G1020	PH01000069G0750
PH01000041G2170	PH01000050G1200	PH01000069G1630
PH01000042G0730	PH01000050G1280	PH01000070G0050
PH01000042G0980	PH01000050G1760	PH01000070G0070
PH01000042G1220	PH01000051G0420	PH01000070G1540
PH01000043G2100	PH01000051G0480	PH01000073G0680
PH01000044G0590	PH01000051G0950	PH01000073G0850
PH01000044G0720	PH01000051G1860	PH01000073G1930
PH01000044G0750	PH01000052G0040	PH01000074G1120
PH01000044G0920	PH01000052G0130	PH01000075G0860
PH01000044G1380	PH01000052G1030	PH01000075G1830
PH01000045G0050	PH01000052G1300	PH01000076G0280
PH01000045G0080	PH01000053G0650	PH01000076G1060
PH01000045G0270	PH01000053G1060	PH01000076G1790
PH01000045G0410	PH01000053G1640	PH01000076G1830
PH01000045G0490	PH01000053G1650	PH01000077G1380
PH01000045G0750	PH01000053G1830	PH01000077G1540
PH01000045G0900	PH01000054G0330	PH01000078G1830
PH01000045G1070	PH01000054G1240	PH01000080G0090
PH01000045G2120	PH01000054G1270	PH01000080G0680
PH01000046G0290	PH01000054G1610	PH01000080G0740
PH01000046G0840	PH01000055G0740	PH01000081G0140
PH01000046G1680	PH01000055G1690	PH01000081G0220
PH01000046G1780	PH01000055G1880	PH01000081G1370
PH01000047G0020	PH01000056G0400	PH01000082G1290
PH01000047G0100	PH01000056G1680	PH01000082G1440
PH01000047G0550	PH01000057G0190	PH01000082G1670
PH01000047G1180	PH01000057G0880	PH01000083G1340
PH01000048G1000	PH01000057G1930	PH01000083G1370
PH01000048G1310	PH01000057G1990	PH01000083G1380
PH01000048G1450	PH01000058G0780	PH01000083G1570
PH01000049G0080	PH01000058G1430	PH01000084G0890
PH01000049G0260	PH01000058G1580	PH01000084G1440
PH01000049G0360	PH01000058G1640	PH01000084G1760
PH01000049G0490	PH01000059G0380	PH01000084G1920
PH01000049G0590	PH01000059G1270	PH01000086G1290
PH01000049G1480	PH01000059G2150	PH01000086G1530
PH01000049G1650	PH01000060G0310	PH01000087G0720
PH01000049G2360	PH01000060G0730	PH01000087G1010
PH01000050G0570	PH01000060G1680	PH01000089G0510
PH01000050G0890	PH01000061G0380	PH01000089G0980
PH01000050G1020	PH01000061G1320	PH01000089G1640
PH01000050G1510	PH01000061G1340	PH01000090G0510
PH01000051G0480	PH01000062G0920	PH01000091G0440
PH01000051G0950	PH01000062G1050	PH01000091G0580
PH01000051G1290	PH01000062G1100	PH01000091G1390
PH01000051G1860	PH01000062G1110	PH01000091G1730
PH01000051G1910	PH01000062G1290	PH01000092G0470
PH01000052G0690	PH01000062G1450	PH01000092G1180
PH01000052G1210	PH01000062G1710	PH01000093G0460
PH01000052G1300	PH01000063G0180	PH01000093G1330
PH01000052G1500	PH01000063G0560	PH01000093G1880
PH01000053G0650	PH01000063G1010	PH01000094G0910
PH01000053G1060	PH01000063G1450	PH01000094G1730
PH01000053G1640	PH01000064G0890	PH01000095G0440
PH01000053G1830	PH01000064G0990	PH01000095G0570
PH01000054G0330	PH01000064G1930	PH01000096G0970
PH01000054G1160	PH01000064G1990	PH01000097G0400
PH01000054G1900	PH01000064G2290	PH01000098G0250
PH01000054G2010	PH01000065G0180	PH01000098G1010
PH01000054G2420	PH01000065G0400	PH01000098G1600
PH01000055G0740	PH01000066G0090	PH01000099G0410
PH01000055G0980	PH01000066G0590	PH01000099G1070
PH01000055G1320	PH01000066G0670	PH01000099G1140
PH01000055G1400	PH01000066G0690	PH01000100G1140
PH01000055G1560	PH01000066G0750	PH01000100G1590
PH01000055G1880	PH01000066G1670	PH01000101G0940
PH01000056G0380	PH01000067G1370	PH01000102G0710
PH01000056G0500	PH01000068G0140	PH01000102G1210
PH01000056G0890	PH01000068G0200	PH01000103G0450
PH01000056G1520	PH01000068G0630	PH01000103G1690
PH01000056G1870	PH01000068G0760	PH01000104G0200
PH01000057G1930	PH01000068G0890	PH01000104G0210
PH01000058G1180	PH01000068G0900	PH01000104G1190
PH01000059G0380	PH01000068G0910	PH01000105G0290
PH01000059G1690	PH01000068G0940	PH01000105G1200
PH01000059G1970	PH01000068G1000	PH01000106G0520
PH01000059G2150	PH01000068G1310	PH01000106G1090
PH01000060G0160	PH01000068G1550	PH01000107G0940
PH01000060G0310	PH01000068G1680	PH01000107G1480
PH01000060G1680	PH01000069G0540	PH01000107G1540
PH01000061G0380	PH01000069G1070	PH01000108G0510
PH01000061G0590	PH01000069G1120	PH01000108G0790
PH01000061G1340	PH01000069G1210	PH01000108G1390
PH01000062G1100	PH01000069G1630	PH01000110G0380
PH01000062G1290	PH01000070G0070	PH01000110G0940
PH01000062G1450	PH01000070G0250	PH01000110G1100
PH01000062G1710	PH01000071G0210	PH01000110G1240
PH01000063G0180	PH01000071G1570	PH01000110G1560
PH01000063G0560	PH01000072G1090	PH01000111G1140
PH01000063G0640	PH01000073G0280	PH01000111G1290
PH01000063G1610	PH01000073G0850	PH01000113G0020
PH01000064G0530	PH01000073G1930	PH01000113G0550
PH01000064G1860	PH01000075G0400	PH01000113G1280
PH01000064G1990	PH01000075G0960	PH01000113G1370
PH01000065G0180	PH01000075G1770	PH01000114G0010
PH01000065G0400	PH01000076G0560	PH01000115G0040
PH01000065G0670	PH01000076G1790	PH01000116G1160
PH01000066G0090	PH01000077G0650	PH01000117G0090
PH01000066G0670	PH01000077G1000	PH01000117G0100
PH01000066G0690	PH01000077G1110	PH01000117G0110
PH01000066G1670	PH01000077G1540	PH01000117G0540
PH01000067G1370	PH01000078G0570	PH01000117G0850
PH01000068G0200	PH01000078G0690	PH01000117G1210
PH01000068G0320	PH01000078G0710	PH01000118G0030
PH01000068G0900	PH01000079G0990	PH01000118G0520
PH01000068G0910	PH01000080G0090	PH01000118G0650
PH01000068G0940	PH01000080G0110	PH01000119G0710
PH01000068G1000	PH01000080G0680	PH01000119G1130
PH01000068G1020	PH01000080G0740	PH01000120G0160
PH01000068G1050	PH01000080G0960	PH01000120G1020
PH01000068G1470	PH01000080G1130	PH01000121G1380
PH01000068G1680	PH01000080G1350	PH01000123G0150
PH01000069G0540	PH01000081G0140	PH01000123G1290
PH01000069G1120	PH01000081G0220	PH01000123G1400
PH01000069G1790	PH01000081G1010	PH01000124G0020
PH01000069G1880	PH01000081G1370	PH01000124G0300
PH01000070G0050	PH01000081G1440	PH01000124G0660
PH01000070G0250	PH01000082G0850	PH01000125G0770
PH01000070G0770	PH01000082G1360	PH01000125G0830
PH01000070G1710	PH01000083G0120	PH01000125G0950
PH01000071G0210	PH01000083G0290	PH01000126G0310
PH01000071G0370	PH01000083G0400	PH01000127G1100
PH01000072G1090	PH01000083G1240	PH01000128G1190
PH01000073G0080	PH01000083G1340	PH01000129G0300
PH01000073G0280	PH01000083G1350	PH01000129G0360
PH01000073G1650	PH01000083G1570	PH01000129G0530
PH01000073G1930	PH01000084G0300	PH01000130G1030
PH01000074G0590	PH01000084G0620	PH01000132G0260
PH01000074G1120	PH01000084G0770	PH01000132G0780
PH01000075G0960	PH01000084G1440	PH01000132G1210
PH01000075G1770	PH01000084G1510	PH01000133G0320
PH01000076G0280	PH01000084G1760	PH01000133G0340
PH01000076G1760	PH01000086G0980	PH01000133G0730
PH01000076G2100	PH01000086G1040	PH01000133G0880
PH01000077G0650	PH01000086G1110	PH01000133G1150
PH01000077G1000	PH01000086G1210	PH01000133G1490
PH01000077G1110	PH01000086G1290	PH01000134G0600
PH01000078G0570	PH01000087G0330	PH01000134G0990
PH01000078G0710	PH01000087G0470	PH01000135G1520
PH01000079G0990	PH01000087G0560	PH01000136G0230
PH01000079G1200	PH01000087G1160	PH01000136G0860
PH01000080G0600	PH01000087G1820	PH01000138G0430
PH01000080G1350	PH01000088G0940	PH01000138G0440
PH01000080G1770	PH01000089G1640	PH01000138G1240
PH01000081G0150	PH01000090G0200	PH01000138G1410
PH01000081G1010	PH01000090G0510	PH01000139G0020
PH01000081G1240	PH01000090G0680	PH01000139G0610
PH01000081G1440	PH01000090G1420	PH01000139G0820
PH01000082G0340	PH01000091G0370	PH01000139G1200
PH01000082G0850	PH01000091G0440	PH01000140G0830
PH01000082G1360	PH01000092G0470	PH01000140G1020
PH01000083G0030	PH01000092G0510	PH01000141G1130
PH01000083G0290	PH01000092G1180	PH01000143G0040
PH01000083G0400	PH01000093G0340	PH01000143G0710
PH01000083G1250	PH01000093G0460	PH01000143G1300
PH01000083G1350	PH01000094G1730	PH01000144G1220
PH01000084G0300	PH01000096G0890	PH01000144G1240
PH01000084G0770	PH01000098G0720	PH01000145G0260
PH01000084G0890	PH01000098G1010	PH01000145G1200
PH01000084G1010	PH01000098G1600	PH01000146G0310
PH01000084G1760	PH01000099G0370	PH01000147G1210
PH01000084G1920	PH01000099G0410	PH01000149G0690
PH01000086G0840	PH01000099G1070	PH01000149G0770
PH01000086G0980	PH01000099G1710	PH01000149G0780
PH01000086G1040	PH01000100G0150	PH01000149G1190
PH01000086G1110	PH01000100G1140	PH01000150G1150
PH01000086G1210	PH01000100G1750	PH01000150G1230
PH01000086G1290	PH01000101G1220	PH01000151G1120
PH01000086G1530	PH01000101G1640	PH01000152G0640
PH01000087G1160	PH01000101G1830	PH01000152G0970
PH01000087G1530	PH01000102G1210	PH01000152G0980
PH01000087G1730	PH01000103G0450	PH01000152G1310
PH01000088G0940	PH01000103G1450	PH01000153G0430
PH01000089G0510	PH01000104G0200	PH01000153G0560
PH01000089G0980	PH01000104G0210	PH01000154G0580
PH01000090G0200	PH01000104G0650	PH01000154G0730
PH01000090G0680	PH01000104G1190	PH01000154G1380
PH01000090G0720	PH01000105G0060	PH01000154G1480
PH01000090G1420	PH01000105G0290	PH01000155G0660
PH01000090G1670	PH01000105G1200	PH01000155G1200
PH01000091G0370	PH01000106G0520	PH01000157G0390
PH01000091G0990	PH01000106G0840	PH01000157G0790
PH01000091G1730	PH01000107G0940	PH01000157G1170
PH01000092G0510	PH01000107G1340	PH01000157G1310
PH01000092G0520	PH01000107G1480	PH01000157G1340
PH01000092G1660	PH01000107G1610	PH01000158G0020
PH01000093G0340	PH01000108G0510	PH01000158G0590
PH01000093G1330	PH01000108G0600	PH01000158G1070
PH01000093G1350	PH01000108G0900	PH01000159G0620
PH01000093G1710	PH01000109G0980	PH01000159G0670
PH01000094G1290	PH01000110G0380	PH01000160G0870
PH01000095G0570	PH01000110G1100	PH01000161G0040
PH01000095G0970	PH01000110G1240	PH01000161G0070
PH01000095G1450	PH01000111G1140	PH01000164G0020
PH01000096G0380	PH01000111G1290	PH01000164G0170
PH01000096G0390	PH01000112G0030	PH01000165G0210
PH01000097G0400	PH01000112G0050	PH01000165G0400
PH01000098G0250	PH01000112G0530	PH01000165G0660
PH01000098G0720	PH01000112G1050	PH01000165G1120
PH01000098G1600	PH01000113G0020	PH01000166G0880
PH01000099G0370	PH01000113G1370	PH01000168G0370
PH01000099G0730	PH01000115G0020	PH01000168G1040
PH01000099G1710	PH01000115G0040	PH01000169G0440
PH01000100G1590	PH01000115G0950	PH01000169G0870
PH01000101G1220	PH01000116G1160	PH01000170G0120
PH01000101G1640	PH01000117G0090	PH01000170G0990
PH01000101G1830	PH01000117G0100	PH01000170G1350
PH01000103G0430	PH01000117G0520	PH01000171G0080
PH01000103G1450	PH01000117G0850	PH01000171G0500
PH01000103G1610	PH01000118G0030	PH01000171G0510
PH01000104G0650	PH01000118G0610	PH01000171G0680
PH01000104G1190	PH01000118G0650	PH01000173G1130
PH01000105G0060	PH01000118G1620	PH01000174G0920
PH01000105G0720	PH01000119G0710	PH01000174G1180
PH01000105G0910	PH01000120G0030	PH01000175G0730
PH01000105G1070	PH01000120G0160	PH01000175G0740
PH01000106G0670	PH01000120G1020	PH01000176G0670
PH01000106G0840	PH01000120G1060	PH01000176G0840
PH01000106G1040	PH01000120G1730	PH01000176G0870
PH01000107G1340	PH01000121G0440	PH01000177G0180
PH01000107G1420	PH01000121G0740	PH01000177G0350
PH01000107G1610	PH01000122G0020	PH01000177G0610
PH01000108G0600	PH01000122G0400	PH01000180G0110
PH01000108G0900	PH01000122G0460	PH01000180G0300
PH01000108G1240	PH01000122G1500	PH01000180G0350
PH01000108G1390	PH01000122G1630	PH01000181G0540
PH01000109G0980	PH01000122G1640	PH01000181G0680
PH01000110G0680	PH01000123G1290	PH01000182G0790
PH01000110G1560	PH01000124G0020	PH01000183G0310
PH01000111G0040	PH01000124G0660	PH01000183G0640
PH01000111G0760	PH01000125G0770	PH01000183G0680
PH01000112G0030	PH01000125G1100	PH01000183G0780
PH01000112G0040	PH01000125G1550	PH01000183G1190
PH01000112G0050	PH01000127G1100	PH01000184G0790
PH01000112G1050	PH01000127G1300	PH01000184G1020
PH01000113G0550	PH01000128G1190	PH01000186G0040
PH01000113G1090	PH01000129G0360	PH01000186G0120
PH01000114G1150	PH01000130G0820	PH01000186G1360
PH01000114G1190	PH01000130G1140	PH01000187G0380
PH01000114G1470	PH01000130G1500	PH01000187G0410
PH01000115G0020	PH01000131G0110	PH01000187G0610
PH01000115G0630	PH01000131G0310	PH01000187G0830
PH01000117G0110	PH01000131G1400	PH01000188G1020
PH01000117G0520	PH01000133G0330	PH01000191G0510
PH01000117G1210	PH01000133G0340	PH01000191G0660
PH01000118G0030	PH01000133G0880	PH01000191G1200
PH01000118G0520	PH01000133G1360	PH01000191G1280
PH01000118G1620	PH01000133G1490	PH01000192G0020
PH01000120G0030	PH01000134G0780	PH01000192G0380
PH01000120G1020	PH01000134G0950	PH01000192G0390
PH01000120G1060	PH01000134G0990	PH01000192G0550
PH01000120G1090	PH01000135G1390	PH01000192G1290
PH01000120G1300	PH01000136G0230	PH01000192G1360
PH01000120G1730	PH01000138G0070	PH01000193G0150
PH01000121G0220	PH01000138G0180	PH01000193G0290
PH01000121G0440	PH01000138G0430	PH01000195G0910
PH01000122G0020	PH01000138G0440	PH01000196G0050
PH01000122G0400	PH01000138G0790	PH01000196G0330
PH01000122G0460	PH01000138G1240	PH01000196G0610
PH01000122G0620	PH01000138G1300	PH01000196G0930
PH01000122G0930	PH01000138G1410	PH01000197G0460
PH01000122G1630	PH01000140G0260	PH01000197G1100
PH01000122G1640	PH01000141G0030	PH01000198G0100
PH01000122G1730	PH01000141G1130	PH01000198G0810
PH01000122G1780	PH01000142G0470	PH01000199G0110
PH01000123G1400	PH01000142G0490	PH01000199G0900
PH01000124G0020	PH01000142G0800	PH01000203G0150
PH01000124G0270	PH01000143G0040	PH01000203G0860
PH01000124G0300	PH01000143G0710	PH01000205G0080
PH01000125G0830	PH01000143G1300	PH01000205G0750
PH01000125G1100	PH01000143G1390	PH01000206G0250
PH01000127G0210	PH01000144G0280	PH01000207G0220
PH01000129G0530	PH01000144G0700	PH01000209G0010
PH01000129G0800	PH01000144G0760	PH01000209G0820
PH01000130G0820	PH01000144G1240	PH01000210G0640
PH01000130G1140	PH01000145G0260	PH01000210G0860
PH01000130G1500	PH01000145G0660	PH01000210G0890
PH01000131G0110	PH01000145G0740	PH01000211G0670
PH01000131G0310	PH01000145G1120	PH01000211G0910
PH01000131G0440	PH01000145G1200	PH01000212G0090
PH01000131G1390	PH01000146G0310	PH01000212G0510
PH01000131G1400	PH01000147G0010	PH01000212G0640
PH01000132G0780	PH01000147G1500	PH01000213G0890
PH01000133G0340	PH01000149G0140	PH01000213G1010
PH01000133G0730	PH01000149G0250	PH01000214G0600
PH01000133G1490	PH01000149G0780	PH01000214G0650
PH01000134G0600	PH01000150G0920	PH01000214G1150
PH01000134G0870	PH01000150G1150	PH01000215G0900
PH01000134G0950	PH01000150G1230	PH01000215G1180
PH01000134G0970	PH01000152G0970	PH01000216G0150
PH01000135G1340	PH01000152G1310	PH01000216G0620
PH01000135G1390	PH01000153G0430	PH01000216G0630
PH01000136G0230	PH01000154G0580	PH01000216G0830
PH01000136G0330	PH01000154G0710	PH01000218G0510
PH01000136G0790	PH01000154G1370	PH01000218G1010
PH01000136G0860	PH01000154G1480	PH01000218G1170
PH01000138G0030	PH01000155G0660	PH01000219G0920
PH01000138G0070	PH01000155G1200	PH01000220G0350
PH01000138G0180	PH01000156G0850	PH01000222G0180
PH01000138G0560	PH01000157G1170	PH01000223G1160
PH01000138G0790	PH01000157G1310	PH01000224G0820
PH01000138G1300	PH01000157G1340	PH01000224G1000
PH01000139G0410	PH01000158G0020	PH01000224G1180
PH01000139G0420	PH01000158G0530	PH01000225G0090
PH01000139G0610	PH01000158G0590	PH01000225G0190
PH01000139G1100	PH01000158G0630	PH01000225G0520
PH01000140G0150	PH01000158G0650	PH01000225G0600
PH01000140G0960	PH01000158G0980	PH01000225G0730
PH01000141G0030	PH01000158G1090	PH01000226G0100
PH01000141G1130	PH01000158G1100	PH01000226G0670
PH01000141G1150	PH01000159G0130	PH01000227G1380
PH01000142G0430	PH01000159G0600	PH01000228G0180
PH01000142G0440	PH01000159G0620	PH01000228G0990
PH01000142G0470	PH01000160G0640	PH01000231G0750
PH01000142G0490	PH01000160G0990	PH01000232G0300
PH01000142G0800	PH01000161G0070	PH01000232G0400
PH01000142G0910	PH01000162G1260	PH01000233G1000
PH01000143G1390	PH01000164G0260	PH01000234G0320
PH01000143G1400	PH01000164G1000	PH01000234G0360
PH01000144G0280	PH01000164G1140	PH01000234G0510
PH01000144G0700	PH01000165G0210	PH01000234G1040
PH01000145G0660	PH01000165G0660	PH01000235G0340
PH01000145G0740	PH01000165G1080	PH01000235G0370
PH01000145G1200	PH01000166G0160	PH01000236G0210
PH01000147G0010	PH01000166G0880	PH01000237G1250
PH01000147G1500	PH01000166G1030	PH01000241G0450
PH01000149G0250	PH01000167G0770	PH01000242G0340
PH01000149G0690	PH01000169G0440	PH01000242G0590
PH01000149G1190	PH01000169G0740	PH01000242G0790
PH01000149G1320	PH01000169G0870	PH01000242G1280
PH01000150G0150	PH01000171G0040	PH01000242G1360
PH01000150G0920	PH01000171G0500	PH01000243G0740
PH01000152G0730	PH01000171G1150	PH01000244G0520
PH01000152G0980	PH01000172G0450	PH01000244G0620
PH01000154G0710	PH01000173G0580	PH01000244G1220
PH01000154G1380	PH01000173G0660	PH01000245G1330
PH01000155G0600	PH01000173G1070	PH01000246G0100
PH01000155G1560	PH01000174G0460	PH01000246G0860
PH01000156G0850	PH01000174G0920	PH01000246G0870
PH01000157G0210	PH01000174G1180	PH01000249G0140
PH01000157G0460	PH01000174G1240	PH01000251G1070
PH01000158G0630	PH01000175G0730	PH01000252G0640
PH01000158G0650	PH01000176G0670	PH01000252G0710
PH01000158G0980	PH01000176G0870	PH01000253G0990
PH01000158G1090	PH01000177G0180	PH01000254G0180
PH01000158G1100	PH01000177G0350	PH01000254G0340
PH01000159G0130	PH01000177G0610	PH01000254G0370
PH01000159G0150	PH01000177G0890	PH01000254G0400
PH01000159G0670	PH01000180G0300	PH01000254G0440
PH01000160G0990	PH01000180G0670	PH01000254G0570
PH01000160G1200	PH01000180G1050	PH01000254G0890
PH01000161G0070	PH01000180G1060	PH01000255G0280
PH01000161G0890	PH01000180G1070	PH01000255G0720
PH01000162G1230	PH01000180G1380	PH01000255G1080
PH01000162G1260	PH01000181G0540	PH01000256G0450
PH01000163G0150	PH01000181G0660	PH01000256G0530
PH01000164G0020	PH01000182G0480	PH01000258G0190
PH01000164G0260	PH01000182G0790	PH01000258G0710
PH01000164G1160	PH01000183G0040	PH01000260G0380
PH01000165G0400	PH01000183G0330	PH01000260G0560
PH01000165G0980	PH01000183G0640	PH01000260G1030
PH01000166G0130	PH01000183G0780	PH01000260G1230
PH01000166G0700	PH01000183G1190	PH01000261G1090
PH01000166G1030	PH01000184G0790	PH01000261G1350
PH01000167G0770	PH01000185G0380	PH01000262G0610
PH01000168G1040	PH01000186G0040	PH01000262G0620
PH01000169G0740	PH01000186G1360	PH01000262G0890
PH01000170G0340	PH01000187G0380	PH01000263G0260
PH01000170G0510	PH01000187G0610	PH01000263G0270
PH01000171G0080	PH01000187G0830	PH01000264G0320
PH01000171G0560	PH01000188G0340	PH01000264G0330
PH01000171G0690	PH01000188G1020	PH01000264G0790
PH01000171G1150	PH01000190G0460	PH01000264G1150
PH01000172G0450	PH01000190G0550	PH01000265G0970
PH01000172G0970	PH01000191G0100	PH01000266G1150
PH01000173G0580	PH01000191G0660	PH01000267G0190
PH01000173G0660	PH01000191G1200	PH01000267G0430
PH01000173G1070	PH01000192G0020	PH01000268G0540
PH01000174G1240	PH01000192G1290	PH01000268G1070
PH01000174G1510	PH01000192G1360	PH01000271G0310
PH01000175G0030	PH01000192G1410	PH01000271G0420
PH01000175G0510	PH01000193G0210	PH01000271G0510
PH01000176G0670	PH01000193G1220	PH01000271G0770
PH01000177G1240	PH01000194G0980	PH01000272G0520
PH01000178G0530	PH01000196G0050	PH01000272G0990
PH01000180G0110	PH01000196G0610	PH01000274G0570
PH01000180G0670	PH01000197G0460	PH01000276G0720
PH01000180G0820	PH01000197G0470	PH01000276G1110
PH01000180G0830	PH01000198G0780	PH01000277G0820
PH01000180G1050	PH01000198G0810	PH01000278G0810
PH01000180G1060	PH01000199G0900	PH01000279G0640
PH01000180G1070	PH01000200G1170	PH01000279G0700
PH01000180G1380	PH01000201G0970	PH01000280G0290
PH01000183G0040	PH01000201G0980	PH01000280G1090
PH01000183G0200	PH01000202G1290	PH01000280G1350
PH01000183G0330	PH01000203G0150	PH01000282G0520
PH01000183G0570	PH01000203G0610	PH01000283G0010
PH01000184G0790	PH01000203G0790	PH01000283G0370
PH01000184G1020	PH01000203G0860	PH01000283G0650
PH01000185G0570	PH01000204G0350	PH01000284G0220
PH01000185G0880	PH01000204G0740	PH01000284G0250
PH01000185G0890	PH01000205G0080	PH01000284G0960
PH01000185G1190	PH01000205G0750	PH01000285G0560
PH01000186G1080	PH01000206G1130	PH01000286G0010
PH01000187G0410	PH01000207G0220	PH01000286G0030
PH01000187G0830	PH01000207G1290	PH01000287G0700
PH01000188G0340	PH01000208G1110	PH01000287G0830
PH01000190G0460	PH01000209G0010	PH01000287G1130
PH01000190G0550	PH01000209G1040	PH01000288G0110
PH01000191G0100	PH01000209G1160	PH01000288G0350
PH01000191G1280	PH01000209G1290	PH01000289G0740
PH01000192G0390	PH01000210G0120	PH01000289G1030
PH01000192G1410	PH01000210G0260	PH01000290G0480
PH01000193G0210	PH01000210G0640	PH01000291G0250
PH01000193G0290	PH01000210G0840	PH01000291G0940
PH01000193G1220	PH01000210G1190	PH01000291G0950
PH01000194G0820	PH01000211G0240	PH01000291G1110
PH01000195G0910	PH01000211G0910	PH01000292G0580
PH01000195G1090	PH01000212G0840	PH01000292G1220
PH01000196G0930	PH01000214G0170	PH01000293G0740
PH01000198G0100	PH01000214G0640	PH01000294G0110
PH01000198G0460	PH01000215G1010	PH01000295G0040
PH01000199G0110	PH01000215G1180	PH01000295G0760
PH01000200G1170	PH01000216G0620	PH01000295G0860
PH01000201G0100	PH01000216G0830	PH01000297G0030
PH01000201G0400	PH01000216G1200	PH01000297G0040
PH01000201G0970	PH01000218G0350	PH01000297G0130
PH01000201G0980	PH01000218G0510	PH01000297G0660
PH01000202G1290	PH01000219G0690	PH01000297G0870
PH01000203G0790	PH01000222G0920	PH01000297G0990
PH01000204G0350	PH01000223G0070	PH01000298G0100
PH01000204G0740	PH01000223G0830	PH01000298G0330
PH01000204G0790	PH01000224G0820	PH01000298G0850
PH01000205G0750	PH01000225G0090	PH01000299G0460
PH01000206G0250	PH01000225G0520	PH01000299G0540
PH01000207G0220	PH01000225G0600	PH01000300G0510
PH01000207G1210	PH01000225G0700	PH01000300G0610
PH01000207G1290	PH01000225G1300	PH01000301G0750
PH01000208G0940	PH01000226G0670	PH01000301G0950
PH01000209G0680	PH01000226G0700	PH01000302G0760
PH01000209G1290	PH01000227G1380	PH01000304G0800
PH01000210G0120	PH01000228G0990	PH01000305G0590
PH01000210G0260	PH01000229G0390	PH01000305G0920
PH01000210G0640	PH01000229G1170	PH01000305G1060
PH01000210G1190	PH01000229G1380	PH01000306G0430
PH01000211G0240	PH01000229G1390	PH01000306G0760
PH01000211G0670	PH01000231G0750	PH01000307G0850
PH01000211G0910	PH01000233G0920	PH01000309G0170
PH01000212G0090	PH01000234G0320	PH01000309G0680
PH01000212G0640	PH01000234G0510	PH01000309G0740
PH01000212G0840	PH01000234G1320	PH01000309G1110
PH01000213G1010	PH01000235G0340	PH01000311G0660
PH01000213G1380	PH01000235G0790	PH01000311G1390
PH01000215G1010	PH01000236G0210	PH01000312G0740
PH01000216G0150	PH01000236G1140	PH01000312G0980
PH01000216G0630	PH01000236G1170	PH01000312G1170
PH01000218G0350	PH01000237G0050	PH01000313G0880
PH01000219G0530	PH01000237G1020	PH01000314G0230
PH01000219G0690	PH01000239G0370	PH01000315G0410
PH01000220G0350	PH01000240G0370	PH01000316G0370
PH01000220G1000	PH01000241G0930	PH01000316G0910
PH01000222G1060	PH01000242G0390	PH01000318G0600
PH01000223G0070	PH01000242G0550	PH01000321G0480
PH01000223G0830	PH01000242G0590	PH01000321G0540
PH01000223G1160	PH01000242G0790	PH01000322G0140
PH01000224G0700	PH01000243G0010	PH01000322G1030
PH01000224G1180	PH01000243G0480	PH01000323G0970
PH01000225G0730	PH01000243G0810	PH01000324G0830
PH01000225G0780	PH01000244G0430	PH01000326G0160
PH01000226G0100	PH01000244G0520	PH01000326G0720
PH01000226G0560	PH01000244G0650	PH01000327G0270
PH01000226G0700	PH01000244G1210	PH01000327G0330
PH01000227G0950	PH01000244G1220	PH01000329G0930
PH01000228G0180	PH01000245G1330	PH01000329G0990
PH01000228G1280	PH01000246G0860	PH01000329G1010
PH01000229G1170	PH01000246G0870	PH01000330G0380
PH01000229G1390	PH01000251G0250	PH01000331G0470
PH01000230G0210	PH01000251G0950	PH01000332G0150
PH01000231G0070	PH01000252G0710	PH01000332G1030
PH01000231G0250	PH01000252G0840	PH01000333G0270
PH01000232G0300	PH01000253G0550	PH01000335G0890
PH01000232G0400	PH01000254G0180	PH01000336G0030
PH01000233G0680	PH01000254G0340	PH01000336G0180
PH01000233G0920	PH01000254G0400	PH01000339G0020
PH01000233G1000	PH01000254G0570	PH01000339G0550
PH01000234G0360	PH01000254G0890	PH01000339G0930
PH01000234G0920	PH01000254G0920	PH01000339G0950
PH01000235G0100	PH01000255G0720	PH01000339G0970
PH01000235G0620	PH01000255G1080	PH01000345G0300
PH01000235G0680	PH01000256G0230	PH01000346G0510
PH01000235G0790	PH01000256G0450	PH01000346G0570
PH01000237G0050	PH01000256G0530	PH01000346G0780
PH01000237G1020	PH01000257G0070	PH01000347G0020
PH01000239G0370	PH01000258G0710	PH01000348G0920
PH01000241G0450	PH01000260G0330	PH01000349G0580
PH01000242G0390	PH01000260G0560	PH01000352G0100
PH01000242G0550	PH01000260G1030	PH01000352G0720
PH01000242G1360	PH01000260G1080	PH01000353G0020
PH01000243G0480	PH01000261G0890	PH01000353G0450
PH01000243G0510	PH01000261G1090	PH01000353G0580
PH01000243G0810	PH01000262G0620	PH01000353G0900
PH01000244G0430	PH01000262G0890	PH01000354G0020
PH01000244G0630	PH01000263G0260	PH01000354G0690
PH01000244G1210	PH01000263G0270	PH01000355G0600
PH01000249G1050	PH01000264G0100	PH01000355G1080
PH01000250G0780	PH01000264G0320	PH01000356G0330
PH01000251G0250	PH01000264G0330	PH01000356G0840
PH01000251G0950	PH01000264G0790	PH01000356G1120
PH01000252G0640	PH01000265G1120	PH01000356G1130
PH01000252G1040	PH01000266G0500	PH01000357G0190
PH01000253G1030	PH01000266G1150	PH01000357G0230
PH01000253G1130	PH01000267G0870	PH01000357G0760
PH01000254G0110	PH01000268G0120	PH01000357G0810
PH01000254G0400	PH01000268G0220	PH01000358G0570
PH01000255G0280	PH01000268G0540	PH01000359G0530
PH01000256G0030	PH01000269G0130	PH01000360G0050
PH01000256G0200	PH01000269G0880	PH01000361G0050
PH01000256G0450	PH01000271G0510	PH01000361G0150
PH01000257G0070	PH01000271G0690	PH01000361G0360
PH01000257G0700	PH01000271G0770	PH01000361G0560
PH01000258G0190	PH01000272G0180	PH01000362G0280
PH01000259G0240	PH01000272G0520	PH01000362G0340
PH01000259G0830	PH01000274G0570	PH01000364G0200
PH01000260G0630	PH01000276G1110	PH01000364G0520
PH01000260G0780	PH01000277G0400	PH01000364G0980
PH01000260G1020	PH01000277G0820	PH01000364G1020
PH01000260G1030	PH01000277G0970	PH01000364G1140
PH01000261G0890	PH01000277G0990	PH01000365G0240
PH01000261G1350	PH01000279G0080	PH01000365G0320
PH01000262G0610	PH01000279G0220	PH01000365G0600
PH01000264G0790	PH01000279G0450	PH01000365G0830
PH01000264G1150	PH01000279G0700	PH01000365G1140
PH01000265G0640	PH01000280G1350	PH01000366G0060
PH01000265G0970	PH01000281G0740	PH01000366G0980
PH01000266G0500	PH01000284G0220	PH01000367G0530
PH01000267G0190	PH01000284G0660	PH01000369G0160
PH01000267G0280	PH01000284G0800	PH01000370G0160
PH01000267G0870	PH01000285G0560	PH01000370G0170
PH01000268G1070	PH01000285G0760	PH01000370G0460
PH01000269G0130	PH01000286G0010	PH01000370G0800
PH01000269G0330	PH01000287G0700	PH01000370G0810
PH01000269G0880	PH01000287G0830	PH01000370G0860
PH01000271G0420	PH01000287G0850	PH01000370G1100
PH01000274G0980	PH01000287G1210	PH01000371G0180
PH01000276G0290	PH01000288G0110	PH01000371G0660
PH01000276G0640	PH01000288G0570	PH01000371G0700
PH01000277G0400	PH01000289G1030	PH01000373G0800
PH01000277G0970	PH01000290G0250	PH01000373G0860
PH01000278G0930	PH01000290G0440	PH01000374G0100
PH01000279G0220	PH01000291G0150	PH01000374G0390
PH01000279G0450	PH01000291G0470	PH01000376G0170
PH01000279G0640	PH01000291G0820	PH01000376G0220
PH01000280G1090	PH01000291G0950	PH01000376G0720
PH01000280G1360	PH01000292G0580	PH01000377G0960
PH01000281G0740	PH01000292G0840	PH01000378G0530
PH01000281G1050	PH01000293G1240	PH01000380G0450
PH01000282G0520	PH01000294G0290	PH01000381G0230
PH01000282G0580	PH01000297G0030	PH01000381G0250
PH01000282G1230	PH01000297G0660	PH01000381G0780
PH01000283G0010	PH01000297G0800	PH01000383G0200
PH01000283G0370	PH01000297G0990	PH01000383G0390
PH01000283G0400	PH01000297G1000	PH01000383G0910
PH01000283G0650	PH01000298G0100	PH01000385G0220
PH01000283G0710	PH01000298G0330	PH01000387G0730
PH01000284G0340	PH01000298G0850	PH01000389G0830
PH01000284G0660	PH01000298G0890	PH01000390G0370
PH01000284G0800	PH01000299G0030	PH01000390G0410
PH01000286G0030	PH01000299G0050	PH01000390G0500
PH01000287G0850	PH01000299G0460	PH01000390G0610
PH01000287G1090	PH01000299G0590	PH01000391G0150
PH01000287G1210	PH01000299G0610	PH01000391G0610
PH01000287G1250	PH01000299G0840	PH01000391G0740
PH01000288G0350	PH01000300G0510	PH01000392G0730
PH01000288G0540	PH01000301G0750	PH01000393G0170
PH01000288G0570	PH01000302G0760	PH01000393G0510
PH01000289G0320	PH01000302G0780	PH01000394G0510
PH01000290G0250	PH01000303G0160	PH01000395G0680
PH01000290G0440	PH01000303G0700	PH01000397G0170
PH01000290G0740	PH01000304G0800	PH01000397G0740
PH01000290G1080	PH01000305G0920	PH01000400G0300
PH01000291G0470	PH01000305G1060	PH01000400G0680
PH01000291G0950	PH01000306G0760	PH01000401G0180
PH01000293G0050	PH01000306G0790	PH01000401G0210
PH01000293G0740	PH01000306G1290	PH01000401G0830
PH01000294G0110	PH01000307G0580	PH01000404G0050
PH01000294G0290	PH01000308G0820	PH01000404G0150
PH01000295G0370	PH01000309G0170	PH01000406G0320
PH01000295G0760	PH01000309G0790	PH01000407G0070
PH01000295G0860	PH01000310G0500	PH01000407G0800
PH01000296G0140	PH01000311G0430	PH01000407G0920
PH01000297G0030	PH01000311G0640	PH01000407G0960
PH01000297G0130	PH01000312G0740	PH01000408G0050
PH01000297G0140	PH01000312G1170	PH01000408G0180
PH01000297G0490	PH01000313G0880	PH01000408G0610
PH01000297G0800	PH01000313G0970	PH01000410G0020
PH01000297G0830	PH01000314G0470	PH01000410G1060
PH01000297G0870	PH01000314G0710	PH01000411G0050
PH01000299G0050	PH01000315G0180	PH01000411G0760
PH01000299G0590	PH01000315G0410	PH01000411G0940
PH01000299G0610	PH01000316G0260	PH01000412G0010
PH01000299G0840	PH01000317G0220	PH01000412G0060
PH01000300G0220	PH01000317G0580	PH01000413G0560
PH01000300G0610	PH01000317G1020	PH01000416G0200
PH01000301G0990	PH01000318G0600	PH01000416G0550
PH01000302G1030	PH01000319G0580	PH01000416G0640
PH01000303G0160	PH01000319G0780	PH01000417G1000
PH01000303G0700	PH01000320G0750	PH01000418G0010
PH01000305G0590	PH01000320G0990	PH01000418G0340
PH01000305G0990	PH01000321G0370	PH01000419G0490
PH01000306G0790	PH01000321G1030	PH01000421G0420
PH01000306G0810	PH01000322G0030	PH01000423G0070
PH01000306G1290	PH01000322G0140	PH01000423G0190
PH01000307G0580	PH01000322G1030	PH01000425G0730
PH01000308G0710	PH01000323G0160	PH01000426G0080
PH01000308G0820	PH01000323G0330	PH01000426G0350
PH01000308G0910	PH01000323G0430	PH01000426G0840
PH01000309G0200	PH01000323G0730	PH01000427G0760
PH01000309G0680	PH01000323G0970	PH01000430G0320
PH01000310G0500	PH01000326G0160	PH01000430G0870
PH01000311G0260	PH01000326G0320	PH01000431G0620
PH01000311G0640	PH01000327G0270	PH01000432G0250
PH01000311G0660	PH01000327G0800	PH01000432G0260
PH01000312G0980	PH01000329G0270	PH01000432G0630
PH01000312G0990	PH01000329G1150	PH01000432G0880
PH01000313G0970	PH01000330G0380	PH01000433G0620
PH01000314G0230	PH01000330G0660	PH01000433G0930
PH01000314G0300	PH01000331G0470	PH01000435G0260
PH01000314G0710	PH01000332G0150	PH01000435G0340
PH01000315G0170	PH01000332G1080	PH01000435G1120
PH01000316G0370	PH01000335G0890	PH01000436G0460
PH01000316G0910	PH01000335G1010	PH01000437G0630
PH01000317G0170	PH01000335G1110	PH01000438G0120
PH01000317G0580	PH01000336G0180	PH01000438G0420
PH01000317G0730	PH01000336G1210	PH01000438G0510
PH01000317G1020	PH01000337G0640	PH01000438G0780
PH01000318G0140	PH01000338G0420	PH01000439G0030
PH01000319G0580	PH01000338G1040	PH01000439G0610
PH01000319G0780	PH01000339G0020	PH01000439G0730
PH01000320G0050	PH01000339G0590	PH01000440G0540
PH01000320G0610	PH01000339G0950	PH01000440G0650
PH01000320G0640	PH01000339G0970	PH01000440G0880
PH01000320G0750	PH01000341G0180	PH01000442G0350
PH01000321G0370	PH01000343G0410	PH01000442G0490
PH01000321G0480	PH01000343G0430	PH01000444G0900
PH01000321G1030	PH01000343G0490	PH01000445G0250
PH01000322G0030	PH01000343G0880	PH01000445G0700
PH01000323G0160	PH01000343G0910	PH01000445G0840
PH01000323G0430	PH01000344G0180	PH01000448G0100
PH01000323G0730	PH01000345G0130	PH01000448G0180
PH01000323G1150	PH01000345G0200	PH01000448G0200
PH01000324G0060	PH01000345G0650	PH01000450G0220
PH01000325G0830	PH01000346G0070	PH01000451G0190
PH01000326G0320	PH01000346G0570	PH01000451G0710
PH01000327G0350	PH01000346G0830	PH01000453G0220
PH01000328G0370	PH01000347G0130	PH01000457G0380
PH01000329G0270	PH01000348G0970	PH01000457G0570
PH01000330G0380	PH01000349G0440	PH01000458G0130
PH01000331G0210	PH01000350G0060	PH01000458G0180
PH01000331G0260	PH01000352G0100	PH01000459G0010
PH01000332G1080	PH01000352G0170	PH01000460G0190
PH01000333G0270	PH01000352G1120	PH01000460G0550
PH01000333G0660	PH01000353G0450	PH01000462G0330
PH01000335G0770	PH01000353G0580	PH01000462G0690
PH01000335G1010	PH01000353G0900	PH01000463G0150
PH01000336G0030	PH01000354G0450	PH01000463G0650
PH01000336G1210	PH01000355G0220	PH01000463G0810
PH01000337G0640	PH01000355G0340	PH01000463G1100
PH01000338G0020	PH01000355G0600	PH01000464G0410
PH01000338G1040	PH01000355G0770	PH01000464G0720
PH01000339G0020	PH01000355G1080	PH01000465G0150
PH01000339G0550	PH01000356G0330	PH01000465G0170
PH01000339G0590	PH01000356G0360	PH01000465G0610
PH01000340G0570	PH01000356G0560	PH01000465G0820
PH01000343G0430	PH01000356G0840	PH01000465G0850
PH01000343G0880	PH01000356G1080	PH01000466G0380
PH01000344G0180	PH01000356G1120	PH01000468G0380
PH01000345G0120	PH01000356G1130	PH01000468G0410
PH01000345G0200	PH01000357G0530	PH01000468G0840
PH01000345G0300	PH01000357G0760	PH01000471G0080
PH01000346G0070	PH01000357G0810	PH01000473G0610
PH01000346G0510	PH01000358G0570	PH01000474G0440
PH01000346G0830	PH01000358G0880	PH01000475G0490
PH01000346G0910	PH01000359G0530	PH01000477G0740
PH01000347G0020	PH01000359G0810	PH01000478G0610
PH01000348G0270	PH01000360G0050	PH01000478G0920
PH01000349G0440	PH01000360G0210	PH01000479G0330
PH01000349G0810	PH01000360G0780	PH01000481G0730
PH01000350G0060	PH01000361G0040	PH01000482G0160
PH01000351G0270	PH01000361G0150	PH01000483G0080
PH01000352G0170	PH01000361G0560	PH01000483G0930
PH01000352G0720	PH01000362G0280	PH01000484G0650
PH01000353G0020	PH01000364G0810	PH01000487G0060
PH01000353G0970	PH01000364G0980	PH01000488G0680
PH01000354G0450	PH01000364G1020	PH01000489G0340
PH01000355G0220	PH01000364G1140	PH01000490G0480
PH01000355G0340	PH01000365G0120	PH01000491G0460
PH01000355G0770	PH01000365G0320	PH01000492G0510
PH01000356G0720	PH01000365G0420	PH01000493G0210
PH01000356G0840	PH01000365G0840	PH01000493G0220
PH01000356G1080	PH01000365G1140	PH01000496G0060
PH01000357G0190	PH01000366G0010	PH01000496G0400
PH01000357G0230	PH01000366G0060	PH01000496G0500
PH01000357G0530	PH01000366G0640	PH01000496G0760
PH01000358G0250	PH01000366G0980	PH01000496G0880
PH01000358G0880	PH01000367G0530	PH01000498G0450
PH01000359G0680	PH01000368G0420	PH01000498G0790
PH01000360G0050	PH01000368G0660	PH01000500G0090
PH01000360G0210	PH01000369G0220	PH01000502G0320
PH01000360G0720	PH01000370G1170	PH01000503G0270
PH01000360G0780	PH01000371G0180	PH01000505G0760
PH01000360G1130	PH01000371G0320	PH01000505G1060
PH01000361G0510	PH01000373G0550	PH01000506G0350
PH01000361G0560	PH01000374G0100	PH01000507G0790
PH01000362G0480	PH01000374G0390	PH01000507G1040
PH01000363G0560	PH01000374G0600	PH01000509G0780
PH01000364G0490	PH01000374G1100	PH01000510G0620
PH01000364G0520	PH01000376G0190	PH01000511G0690
PH01000364G0650	PH01000376G0220	PH01000512G0920
PH01000364G0810	PH01000376G0420	PH01000513G0030
PH01000364G0980	PH01000376G0870	PH01000516G0220
PH01000365G0050	PH01000377G0960	PH01000516G0310
PH01000365G0240	PH01000378G0200	PH01000517G0450
PH01000365G0310	PH01000378G0350	PH01000523G0050
PH01000365G0830	PH01000378G0440	PH01000523G0560
PH01000366G0010	PH01000379G0160	PH01000524G0300
PH01000366G0610	PH01000381G0230	PH01000524G0490
PH01000367G0550	PH01000382G0960	PH01000525G0180
PH01000368G0420	PH01000383G0390	PH01000525G0380
PH01000368G0660	PH01000383G0690	PH01000526G0380
PH01000368G1010	PH01000383G0910	PH01000529G0140
PH01000370G0460	PH01000385G0170	PH01000529G0230
PH01000370G1100	PH01000385G0640	PH01000530G0450
PH01000370G1170	PH01000387G0730	PH01000532G0920
PH01000371G0270	PH01000389G0830	PH01000533G0840
PH01000371G0320	PH01000390G0370	PH01000534G0530
PH01000373G0550	PH01000390G0410	PH01000534G0710
PH01000375G0520	PH01000390G0420	PH01000535G0100
PH01000376G0190	PH01000390G0810	PH01000536G0020
PH01000376G0290	PH01000391G0150	PH01000538G0250
PH01000376G0720	PH01000391G0550	PH01000538G0680
PH01000376G0870	PH01000391G0610	PH01000539G0390
PH01000377G0950	PH01000391G0700	PH01000540G0410
PH01000378G0440	PH01000391G0740	PH01000542G0740
PH01000379G0990	PH01000392G0510	PH01000544G0490
PH01000381G0780	PH01000392G0730	PH01000545G0710
PH01000381G0820	PH01000393G0190	PH01000545G0990
PH01000382G0960	PH01000393G0200	PH01000546G0870
PH01000383G0390	PH01000393G0510	PH01000547G0140
PH01000383G0420	PH01000394G0510	PH01000548G0160
PH01000383G0580	PH01000395G0680	PH01000548G0690
PH01000383G0690	PH01000397G0040	PH01000548G0730
PH01000384G0590	PH01000397G0170	PH01000549G0160
PH01000384G0920	PH01000397G0420	PH01000549G0400
PH01000385G0170	PH01000397G0680	PH01000550G0740
PH01000385G0220	PH01000397G0840	PH01000551G0210
PH01000386G0660	PH01000397G0930	PH01000551G0540
PH01000387G0070	PH01000398G0490	PH01000552G0650
PH01000390G0370	PH01000399G0070	PH01000553G0020
PH01000390G0420	PH01000400G0520	PH01000553G0160
PH01000390G0500	PH01000400G0680	PH01000554G0210
PH01000390G0810	PH01000401G1040	PH01000554G0580
PH01000391G0510	PH01000404G0440	PH01000557G0040
PH01000391G0550	PH01000405G0010	PH01000560G0020
PH01000391G0700	PH01000405G0510	PH01000560G0040
PH01000392G0510	PH01000407G0070	PH01000560G0630
PH01000392G1070	PH01000407G0920	PH01000561G0140
PH01000393G0110	PH01000407G0960	PH01000562G0860
PH01000393G0170	PH01000408G0220	PH01000563G0530
PH01000393G0190	PH01000408G0250	PH01000563G0540
PH01000393G0200	PH01000408G0610	PH01000569G0400
PH01000394G0420	PH01000410G1010	PH01000569G0440
PH01000396G0610	PH01000411G0110	PH01000569G0690
PH01000397G0040	PH01000411G0180	PH01000570G0010
PH01000397G0420	PH01000411G0610	PH01000570G0800
PH01000397G0680	PH01000411G0640	PH01000571G0330
PH01000397G0740	PH01000411G0760	PH01000571G0410
PH01000397G0930	PH01000411G0940	PH01000571G0580
PH01000398G0490	PH01000412G0010	PH01000573G0640
PH01000399G0070	PH01000413G0560	PH01000575G0620
PH01000399G0080	PH01000413G0570	PH01000581G0290
PH01000401G0210	PH01000413G0620	PH01000581G0530
PH01000401G0830	PH01000416G0550	PH01000581G0810
PH01000402G0110	PH01000416G0640	PH01000583G0520
PH01000405G0010	PH01000416G1010	PH01000586G0180
PH01000405G0510	PH01000417G0610	PH01000586G0660
PH01000405G0780	PH01000417G1000	PH01000587G0660
PH01000406G0320	PH01000419G0490	PH01000588G0630
PH01000407G0510	PH01000421G0420	PH01000589G0040
PH01000408G0180	PH01000421G0730	PH01000589G0060
PH01000408G0220	PH01000421G0900	PH01000589G0320
PH01000410G1010	PH01000425G0730	PH01000589G0370
PH01000410G1060	PH01000426G0080	PH01000589G0750
PH01000411G0050	PH01000426G0350	PH01000589G0920
PH01000411G0110	PH01000426G0840	PH01000591G0710
PH01000411G0180	PH01000427G0320	PH01000591G0820
PH01000411G0610	PH01000427G0740	PH01000592G0420
PH01000411G0640	PH01000427G0760	PH01000593G0610
PH01000411G0930	PH01000428G0330	PH01000596G0120
PH01000412G0060	PH01000428G0570	PH01000596G0450
PH01000413G0560	PH01000429G0070	PH01000597G0340
PH01000413G0570	PH01000429G0990	PH01000597G0350
PH01000413G0760	PH01000430G0320	PH01000597G0530
PH01000415G0090	PH01000430G0870	PH01000598G0320
PH01000416G1060	PH01000431G0570	PH01000600G0200
PH01000417G0900	PH01000432G0030	PH01000603G0510
PH01000418G0010	PH01000432G0250	PH01000604G0860
PH01000418G0340	PH01000432G0260	PH01000605G0380
PH01000419G0490	PH01000432G0470	PH01000605G0690
PH01000420G0920	PH01000432G0750	PH01000606G0290
PH01000421G0270	PH01000432G0880	PH01000607G0130
PH01000421G0720	PH01000433G0800	PH01000608G0130
PH01000421G0900	PH01000433G0930	PH01000608G0840
PH01000423G0070	PH01000435G0090	PH01000609G0290
PH01000423G0190	PH01000435G0260	PH01000612G0220
PH01000423G0790	PH01000435G0340	PH01000613G0600
PH01000424G0680	PH01000435G0980	PH01000613G0750
PH01000426G0260	PH01000436G0200	PH01000615G0340
PH01000427G0180	PH01000436G0630	PH01000617G0440
PH01000427G0320	PH01000436G0760	PH01000617G0530
PH01000427G0800	PH01000437G0280	PH01000617G0920
PH01000428G0210	PH01000437G0310	PH01000619G0760
PH01000428G0330	PH01000438G0410	PH01000622G0470
PH01000428G0570	PH01000438G0420	PH01000622G0730
PH01000429G0070	PH01000438G0510	PH01000622G0770
PH01000430G0350	PH01000439G0730	PH01000625G0150
PH01000430G1060	PH01000440G0650	PH01000625G0460
PH01000431G0570	PH01000440G0880	PH01000626G0040
PH01000431G0620	PH01000441G0050	PH01000626G0180
PH01000432G0030	PH01000442G0350	PH01000630G0440
PH01000432G0250	PH01000445G0250	PH01000631G0580
PH01000432G0470	PH01000445G0430	PH01000632G0190
PH01000432G0850	PH01000445G0590	PH01000633G0020
PH01000433G0800	PH01000445G0700	PH01000633G0240
PH01000435G0090	PH01000448G0100	PH01000633G0760
PH01000435G0420	PH01000448G0110	PH01000634G0180
PH01000436G0090	PH01000448G0200	PH01000639G0270
PH01000436G0130	PH01000450G0220	PH01000640G0270
PH01000436G0200	PH01000451G0150	PH01000641G0820
PH01000436G0300	PH01000451G0190	PH01000642G0030
PH01000436G0630	PH01000451G0780	PH01000642G0480
PH01000436G0760	PH01000452G0310	PH01000642G0520
PH01000437G0630	PH01000453G0220	PH01000642G0600
PH01000438G0120	PH01000454G0450	PH01000642G0610
PH01000438G0320	PH01000457G0610	PH01000642G0890
PH01000438G0410	PH01000458G0130	PH01000646G0440
PH01000438G0510	PH01000458G0420	PH01000648G0210
PH01000438G0770	PH01000459G0010	PH01000648G0610
PH01000438G0780	PH01000459G0310	PH01000649G0430
PH01000441G0440	PH01000460G0190	PH01000649G0510
PH01000442G0490	PH01000462G0330	PH01000650G0610
PH01000442G0540	PH01000462G0410	PH01000652G0840
PH01000445G0250	PH01000462G0690	PH01000653G0090
PH01000445G0430	PH01000463G0150	PH01000654G0080
PH01000445G0840	PH01000463G0650	PH01000654G0490
PH01000447G0740	PH01000463G1100	PH01000654G0610
PH01000448G0110	PH01000465G0610	PH01000655G0500
PH01000448G0160	PH01000465G0850	PH01000656G0560
PH01000448G0200	PH01000466G0010	PH01000656G0760
PH01000449G0240	PH01000466G0260	PH01000661G0610
PH01000450G0080	PH01000466G0380	PH01000664G0490
PH01000451G0150	PH01000467G0290	PH01000664G0580
PH01000451G0710	PH01000467G0890	PH01000665G0390
PH01000453G0440	PH01000468G0840	PH01000665G0570
PH01000454G0450	PH01000469G0510	PH01000666G0890
PH01000457G0200	PH01000471G0210	PH01000666G0900
PH01000457G0280	PH01000473G0610	PH01000667G0600
PH01000457G0380	PH01000474G0440	PH01000668G0720
PH01000457G0570	PH01000475G0470	PH01000668G0830
PH01000457G0610	PH01000475G0490	PH01000669G0010
PH01000457G0790	PH01000478G0160	PH01000669G0430
PH01000457G0960	PH01000478G0830	PH01000670G0070
PH01000458G0180	PH01000479G0330	PH01000672G0760
PH01000458G0420	PH01000480G0800	PH01000673G0150
PH01000458G0650	PH01000481G0470	PH01000674G0710
PH01000459G0310	PH01000482G0210	PH01000674G0730
PH01000462G0410	PH01000483G0080	PH01000675G0350
PH01000463G0810	PH01000483G0930	PH01000675G0400
PH01000464G0720	PH01000484G0650	PH01000677G0610
PH01000464G0860	PH01000485G0070	PH01000679G0350
PH01000465G0150	PH01000487G0060	PH01000680G0160
PH01000465G0170	PH01000489G0340	PH01000680G0660
PH01000466G0010	PH01000490G0040	PH01000680G0700
PH01000466G0310	PH01000491G0330	PH01000681G0040
PH01000468G0380	PH01000491G0460	PH01000682G0530
PH01000468G0410	PH01000492G0220	PH01000683G0020
PH01000468G0710	PH01000492G0510	PH01000683G0630
PH01000468G0990	PH01000494G0920	PH01000684G0710
PH01000471G0080	PH01000496G0080	PH01000685G0680
PH01000471G0210	PH01000496G0400	PH01000687G0020
PH01000473G0940	PH01000496G0680	PH01000689G0270
PH01000475G0470	PH01000496G0760	PH01000690G0410
PH01000477G0740	PH01000498G0450	PH01000690G0430
PH01000478G0160	PH01000500G0010	PH01000693G0210
PH01000478G0680	PH01000500G0210	PH01000694G0140
PH01000479G0310	PH01000500G0260	PH01000695G0190
PH01000480G0800	PH01000500G0400	PH01000695G0240
PH01000481G0070	PH01000500G0550	PH01000696G0310
PH01000482G0210	PH01000500G0890	PH01000696G0320
PH01000482G0850	PH01000502G0320	PH01000696G0700
PH01000485G0070	PH01000505G0810	PH01000697G0200
PH01000488G0680	PH01000505G1060	PH01000701G0800
PH01000489G0260	PH01000506G0350	PH01000703G0370
PH01000489G0400	PH01000506G0450	PH01000704G0300
PH01000490G0040	PH01000509G0780	PH01000706G0050
PH01000491G0330	PH01000511G0680	PH01000706G0380
PH01000491G0460	PH01000511G0790	PH01000706G0720
PH01000492G0220	PH01000513G0030	PH01000707G0410
PH01000493G0660	PH01000516G0310	PH01000708G0070
PH01000494G0920	PH01000517G0640	PH01000708G0340
PH01000496G0250	PH01000523G0560	PH01000711G0660
PH01000496G0330	PH01000524G0300	PH01000711G0690
PH01000496G0570	PH01000524G0490	PH01000712G0320
PH01000496G0680	PH01000525G0040	PH01000712G0680
PH01000496G0820	PH01000525G0380	PH01000713G0250
PH01000496G0880	PH01000525G0430	PH01000715G0410
PH01000496G0950	PH01000527G0320	PH01000715G0500
PH01000497G0760	PH01000528G0250	PH01000715G0520
PH01000498G0790	PH01000528G0420	PH01000716G0290
PH01000500G0010	PH01000528G0600	PH01000716G0300
PH01000500G0090	PH01000528G0960	PH01000716G0430
PH01000500G0210	PH01000529G0140	PH01000716G0600
PH01000500G0400	PH01000529G0230	PH01000716G0830
PH01000500G0890	PH01000530G0870	PH01000717G0460
PH01000503G0270	PH01000531G0730	PH01000718G0490
PH01000503G0310	PH01000533G0840	PH01000718G0500
PH01000503G0950	PH01000533G0870	PH01000720G0390
PH01000505G0760	PH01000533G0940	PH01000720G0530
PH01000507G0790	PH01000534G0530	PH01000720G0570
PH01000509G0270	PH01000534G0710	PH01000721G0350
PH01000509G0640	PH01000534G0840	PH01000721G0380
PH01000510G0620	PH01000535G0100	PH01000721G0480
PH01000511G0150	PH01000535G0450	PH01000724G0210
PH01000511G0330	PH01000536G0020	PH01000724G0330
PH01000511G0680	PH01000537G0750	PH01000724G0630
PH01000511G0790	PH01000537G0860	PH01000728G0080
PH01000511G0920	PH01000538G0250	PH01000731G0290
[truncated: 1,927 more rows]
