# Supplementary material for: Transcriptome analysis provides insights into xylogenesis formation in Moso bamboo (Phyllostachys edulis) shoot
Source: Sci Rep. 2018 Mar 2;8:3951. doi: 10.1038/s41598-018-21766-3 (PMC5834459; doi:10.1038/s41598-018-21766-3)
Supplement: Supplementary file 4 — Supplementary Table S3 [file 41598_2018_21766_MOESM4_ESM.xlsx]

## Sheet:  Terms for T1_vs_T2_P
Table S3 Summary for GO categories of the DEGs.
Gene Ontology term	Cluster frequency	Genome frequency of use	Corrected P-value
Biological Process: response to wounding view genes	55 out of 599 9.18%	212 out of 4928 4.30%	1.78e-05
Biological Process: specification of floral organ identity view genes	20 out of 599 3.34%	47 out of 4928 0.95%	0.000178
Biological Process: organ boundary specification between lateral organs and the meristem view genes	12 out of 599 2.00%	25 out of 4928 0.51%	0.0131
Biological Process: single-organism metabolic process view genes	28 out of 599 4.67%	100 out of 4928 2.03%	0.0151
Biological Process: alkaloid biosynthetic process view genes	6 out of 599 1.00%	7 out of 4928 0.14%	0.0241
Biological Process: xylan catabolic process view genes	6 out of 599 1.00%	7 out of 4928 0.14%	0.0241
Biological Process: threonine catabolic process view genes	5 out of 599 0.83%	5 out of 4928 0.10%	0.0318
Biological Process: response to insect view genes	11 out of 599 1.84%	25 out of 4928 0.51%	0.0848
Biological Process: negative regulation of transcription, DNA-templated view genes	22 out of 599 3.67%	82 out of 4928 1.66%	0.255
Biological Process: flavonoid biosynthetic process view genes	15 out of 599 2.50%	46 out of 4928 0.93%	0.261
Biological Process: cell wall modification involved in multidimensional cell growth view genes	4 out of 599 0.67%	4 out of 4928 0.08%	0.263
Biological Process: fatty acid transport view genes	4 out of 599 0.67%	4 out of 4928 0.08%	0.263
Biological Process: cutin transport view genes	4 out of 599 0.67%	4 out of 4928 0.08%	0.263
Biological Process: induced systemic resistance view genes	8 out of 599 1.34%	16 out of 4928 0.32%	0.291
Biological Process: secondary cell wall biogenesis view genes	12 out of 599 2.00%	33 out of 4928 0.67%	0.356
Biological Process: translation view genes	32 out of 599 5.34%	142 out of 4928 2.88%	0.381
Biological Process: response to jasmonic acid view genes	29 out of 599 4.84%	125 out of 4928 2.54%	0.432
Biological Process: carbohydrate metabolic process view genes	22 out of 599 3.67%	85 out of 4928 1.72%	0.445
Biological Process: lipid particle organization view genes	5 out of 599 0.83%	7 out of 4928 0.14%	0.54
Biological Process: ribosome biogenesis view genes	15 out of 599 2.50%	49 out of 4928 0.99%	0.566
Biological Process: sexual reproduction view genes	8 out of 599 1.34%	18 out of 4928 0.37%	0.792
Biological Process: isoflavonoid phytoalexin biosynthetic process view genes	4 out of 599 0.67%	5 out of 4928 0.10%	1
Biological Process: regulation of biological quality view genes	11 out of 599 1.84%	33 out of 4928 0.67%	1
Biological Process: response to auxin view genes	39 out of 599 6.51%	198 out of 4928 4.02%	1
Biological Process: determination of bilateral symmetry view genes	22 out of 599 3.67%	93 out of 4928 1.89%	1
Biological Process: response to oxidative stress view genes	24 out of 599 4.01%	105 out of 4928 2.13%	1
Biological Process: RNA methylation view genes	25 out of 599 4.17%	111 out of 4928 2.25%	1
Biological Process: shoot system morphogenesis view genes	10 out of 599 1.67%	29 out of 4928 0.59%	1
Biological Process: leaf phyllotactic patterning view genes	6 out of 599 1.00%	12 out of 4928 0.24%	1
Biological Process: auxin mediated signaling pathway involved in phyllotactic patterning view genes	6 out of 599 1.00%	12 out of 4928 0.24%	1
Biological Process: negative regulation of cell division view genes	7 out of 599 1.17%	16 out of 4928 0.32%	1
Biological Process: cellulose catabolic process view genes	3 out of 599 0.50%	3 out of 4928 0.06%	1
Biological Process: petal epidermis patterning view genes	3 out of 599 0.50%	3 out of 4928 0.06%	1
Biological Process: arabinan catabolic process view genes	3 out of 599 0.50%	3 out of 4928 0.06%	1
Biological Process: fruit ripening view genes	3 out of 599 0.50%	3 out of 4928 0.06%	1
Biological Process: siroheme biosynthetic process view genes	3 out of 599 0.50%	3 out of 4928 0.06%	1
Biological Process: response to desiccation view genes	11 out of 599 1.84%	35 out of 4928 0.71%	1
Biological Process: regulation of growth view genes	5 out of 599 0.83%	9 out of 4928 0.18%	1
Biological Process: maintenance of shoot apical meristem identity view genes	8 out of 599 1.34%	21 out of 4928 0.43%	1
Biological Process: oxidation-reduction process view genes	55 out of 599 9.18%	313 out of 4928 6.35%	1
Biological Process: regulation of timing of organ formation view genes	6 out of 599 1.00%	13 out of 4928 0.26%	1
Biological Process: cellular response to extracellular stimulus view genes	4 out of 599 0.67%	6 out of 4928 0.12%	1
Biological Process: proximal/distal pattern formation view genes	4 out of 599 0.67%	6 out of 4928 0.12%	1
Biological Process: xylan metabolic process view genes	8 out of 599 1.34%	22 out of 4928 0.45%	1
Biological Process: root development view genes	24 out of 599 4.01%	112 out of 4928 2.27%	1
Biological Process: cellular cation homeostasis view genes	13 out of 599 2.17%	48 out of 4928 0.97%	1
Biological Process: xylem development view genes	16 out of 599 2.67%	65 out of 4928 1.32%	1
Biological Process: organ growth view genes	6 out of 599 1.00%	14 out of 4928 0.28%	1
Biological Process: response to mechanical stimulus view genes	8 out of 599 1.34%	23 out of 4928 0.47%	1
Biological Process: coumarin biosynthetic process view genes	10 out of 599 1.67%	33 out of 4928 0.67%	1
Biological Process: protein targeting to membrane view genes	37 out of 599 6.18%	200 out of 4928 4.06%	1
Biological Process: response to abiotic stimulus view genes	28 out of 599 4.67%	141 out of 4928 2.86%	1
Biological Process: trans-zeatin biosynthetic process view genes	4 out of 599 0.67%	7 out of 4928 0.14%	1
Biological Process: positive regulation of cell fate commitment view genes	4 out of 599 0.67%	7 out of 4928 0.14%	1
Biological Process: drought recovery view genes	4 out of 599 0.67%	7 out of 4928 0.14%	1
Biological Process: flavonoid metabolic process view genes	4 out of 599 0.67%	7 out of 4928 0.14%	1
Biological Process: trichoblast differentiation view genes	10 out of 599 1.67%	34 out of 4928 0.69%	1
Biological Process: jasmonic acid mediated signaling pathway view genes	30 out of 599 5.01%	155 out of 4928 3.15%	1
Biological Process: regulation of floral meristem growth view genes	6 out of 599 1.00%	15 out of 4928 0.30%	1
Biological Process: positive regulation of cutin biosynthetic process view genes	6 out of 599 1.00%	15 out of 4928 0.30%	1
Biological Process: positive regulation of fatty acid biosynthetic process view genes	6 out of 599 1.00%	15 out of 4928 0.30%	1
Biological Process: response to bacterium view genes	18 out of 599 3.01%	80 out of 4928 1.62%	1
Biological Process: wax biosynthetic process view genes	5 out of 599 0.83%	11 out of 4928 0.22%	1
Biological Process: regulation of glycolysis view genes	5 out of 599 0.83%	11 out of 4928 0.22%	1
Biological Process: photosynthetic acclimation view genes	3 out of 599 0.50%	4 out of 4928 0.08%	1
Biological Process: single-organism transport view genes	18 out of 599 3.01%	81 out of 4928 1.64%	1
Biological Process: divalent metal ion transport view genes	9 out of 599 1.50%	30 out of 4928 0.61%	1
Biological Process: methylation view genes	13 out of 599 2.17%	52 out of 4928 1.06%	1
Biological Process: response to other organism view genes	20 out of 599 3.34%	94 out of 4928 1.91%	1
Biological Process: fruit development view genes	6 out of 599 1.00%	16 out of 4928 0.32%	1
Biological Process: heat acclimation view genes	13 out of 599 2.17%	53 out of 4928 1.08%	1
Biological Process: response to lipid view genes	7 out of 599 1.17%	21 out of 4928 0.43%	1
Biological Process: regulation of cell size view genes	11 out of 599 1.84%	42 out of 4928 0.85%	1
Biological Process: xyloglucan metabolic process view genes	4 out of 599 0.67%	8 out of 4928 0.16%	1
Biological Process: cell growth view genes	20 out of 599 3.34%	96 out of 4928 1.95%	1
Biological Process: defense response to fungus view genes	40 out of 599 6.68%	229 out of 4928 4.65%	1
Biological Process: cell wall macromolecule metabolic process view genes	10 out of 599 1.67%	37 out of 4928 0.75%	1
Biological Process: cellular response to iron ion view genes	6 out of 599 1.00%	17 out of 4928 0.34%	1
Biological Process: cellular response to hypoxia view genes	6 out of 599 1.00%	17 out of 4928 0.34%	1
Biological Process: response to cold view genes	43 out of 599 7.18%	254 out of 4928 5.15%	1
Biological Process: polarity specification of adaxial/abaxial axis view genes	17 out of 599 2.84%	80 out of 4928 1.62%	1
Biological Process: cysteine biosynthetic process view genes	15 out of 599 2.50%	68 out of 4928 1.38%	1
Biological Process: regulation of biological process view genes	15 out of 599 2.50%	68 out of 4928 1.38%	1
Biological Process: cellular response to nitric oxide view genes	2 out of 599 0.33%	2 out of 4928 0.04%	1
Biological Process: tetrapyrrole biosynthetic process view genes	2 out of 599 0.33%	2 out of 4928 0.04%	1
Biological Process: glutathione transmembrane transport view genes	2 out of 599 0.33%	2 out of 4928 0.04%	1
Biological Process: gamma-aminobutyric acid catabolic process view genes	2 out of 599 0.33%	2 out of 4928 0.04%	1
Biological Process: beta-alanine catabolic process view genes	2 out of 599 0.33%	2 out of 4928 0.04%	1
Biological Process: chalcone biosynthetic process view genes	2 out of 599 0.33%	2 out of 4928 0.04%	1
Biological Process: glutamate decarboxylation to succinate view genes	2 out of 599 0.33%	2 out of 4928 0.04%	1
Biological Process: potassium ion export view genes	2 out of 599 0.33%	2 out of 4928 0.04%	1
Biological Process: cyanogenic glycoside biosynthetic process view genes	2 out of 599 0.33%	2 out of 4928 0.04%	1
Biological Process: pollen tube adhesion view genes	2 out of 599 0.33%	2 out of 4928 0.04%	1
Biological Process: negative regulation of response to water deprivation view genes	3 out of 599 0.50%	5 out of 4928 0.10%	1
Biological Process: gibberellin catabolic process view genes	3 out of 599 0.50%	5 out of 4928 0.10%	1
Biological Process: cell wall pectin biosynthetic process view genes	3 out of 599 0.50%	5 out of 4928 0.10%	1
Biological Process: regulation of systemic acquired resistance view genes	3 out of 599 0.50%	5 out of 4928 0.10%	1
Biological Process: cellular response to sulfur starvation view genes	3 out of 599 0.50%	5 out of 4928 0.10%	1
Biological Process: carpel development view genes	10 out of 599 1.67%	39 out of 4928 0.79%	1
Biological Process: tryptophan catabolic process view genes	7 out of 599 1.17%	23 out of 4928 0.47%	1
Biological Process: root cap development view genes	7 out of 599 1.17%	23 out of 4928 0.47%	1
Biological Process: translational elongation view genes	7 out of 599 1.17%	23 out of 4928 0.47%	1
Biological Process: organ senescence view genes	7 out of 599 1.17%	23 out of 4928 0.47%	1
Biological Process: defense response to nematode view genes	4 out of 599 0.67%	9 out of 4928 0.18%	1
Biological Process: tRNA aminoacylation for protein translation view genes	4 out of 599 0.67%	9 out of 4928 0.18%	1
Biological Process: regulation of plant-type hypersensitive response view genes	37 out of 599 6.18%	215 out of 4928 4.36%	1
Biological Process: positive regulation of flavonoid biosynthetic process view genes	15 out of 599 2.50%	69 out of 4928 1.40%	1
Biological Process: negative regulation of defense response view genes	24 out of 599 4.01%	127 out of 4928 2.58%	1
Biological Process: response to salicylic acid view genes	17 out of 599 2.84%	82 out of 4928 1.66%	1
Biological Process: innate immune response view genes	15 out of 599 2.50%	70 out of 4928 1.42%	1
Biological Process: lateral root development view genes	17 out of 599 2.84%	83 out of 4928 1.68%	1
Biological Process: auxin metabolic process view genes	5 out of 599 0.83%	14 out of 4928 0.28%	1
Biological Process: response to copper ion view genes	5 out of 599 0.83%	14 out of 4928 0.28%	1
Biological Process: regionalization view genes	7 out of 599 1.17%	24 out of 4928 0.49%	1
Biological Process: response to brassinosteroid view genes	9 out of 599 1.50%	35 out of 4928 0.71%	1
Biological Process: post-embryonic development view genes	25 out of 599 4.17%	136 out of 4928 2.76%	1
Biological Process: oxylipin biosynthetic process view genes	6 out of 599 1.00%	19 out of 4928 0.39%	1
Biological Process: response to hormone view genes	14 out of 599 2.34%	65 out of 4928 1.32%	1
Biological Process: systemic acquired resistance, salicylic acid mediated signaling pathway view genes	24 out of 599 4.01%	131 out of 4928 2.66%	1
Biological Process: nitrate transport view genes	19 out of 599 3.17%	98 out of 4928 1.99%	1
Biological Process: oligopeptide transport view genes	12 out of 599 2.00%	54 out of 4928 1.10%	1
Biological Process: response to water deprivation view genes	45 out of 599 7.51%	279 out of 4928 5.66%	1
Biological Process: cellular metabolic process view genes	18 out of 599 3.01%	92 out of 4928 1.87%	1
Biological Process: terpenoid metabolic process view genes	3 out of 599 0.50%	6 out of 4928 0.12%	1
Biological Process: brassinosteroid metabolic process view genes	3 out of 599 0.50%	6 out of 4928 0.12%	1
Biological Process: transmitting tissue development view genes	3 out of 599 0.50%	6 out of 4928 0.12%	1
Biological Process: protein oligomerization view genes	3 out of 599 0.50%	6 out of 4928 0.12%	1
Biological Process: lignin metabolic process view genes	3 out of 599 0.50%	6 out of 4928 0.12%	1
Biological Process: regulation of defense response to fungus view genes	5 out of 599 0.83%	15 out of 4928 0.30%	1
Biological Process: response to stimulus view genes	22 out of 599 3.67%	119 out of 4928 2.41%	1
Biological Process: single-organism process view genes	14 out of 599 2.34%	67 out of 4928 1.36%	1
Biological Process: plant-type cell wall organization view genes	20 out of 599 3.34%	106 out of 4928 2.15%	1
Biological Process: jasmonic acid biosynthetic process view genes	12 out of 599 2.00%	55 out of 4928 1.12%	1
Biological Process: epidermis development view genes	7 out of 599 1.17%	26 out of 4928 0.53%	1
Biological Process: regulation of multicellular organismal development view genes	7 out of 599 1.17%	26 out of 4928 0.53%	1
Biological Process: response to oxygen-containing compound view genes	21 out of 599 3.51%	114 out of 4928 2.31%	1
Biological Process: para-aminobenzoic acid metabolic process view genes	6 out of 599 1.00%	21 out of 4928 0.43%	1
Biological Process: leaf vascular tissue pattern formation view genes	6 out of 599 1.00%	21 out of 4928 0.43%	1
Biological Process: meristem maintenance view genes	10 out of 599 1.67%	44 out of 4928 0.89%	1
Biological Process: seed coat development view genes	4 out of 599 0.67%	11 out of 4928 0.22%	1
Biological Process: glucuronoxylan biosynthetic process view genes	4 out of 599 0.67%	11 out of 4928 0.22%	1
Biological Process: response to nitrate view genes	20 out of 599 3.34%	109 out of 4928 2.21%	1
Biological Process: response to metal ion view genes	7 out of 599 1.17%	27 out of 4928 0.55%	1
Biological Process: polysaccharide metabolic process view genes	7 out of 599 1.17%	27 out of 4928 0.55%	1
Biological Process: regulation of translation view genes	7 out of 599 1.17%	27 out of 4928 0.55%	1
Biological Process: response to abscisic acid view genes	44 out of 599 7.35%	279 out of 4928 5.66%	1
Biological Process: cellular response to phosphate starvation view genes	16 out of 599 2.67%	83 out of 4928 1.68%	1
Biological Process: organic substance transport view genes	9 out of 599 1.50%	39 out of 4928 0.79%	1
Biological Process: inorganic anion transport view genes	2 out of 599 0.33%	3 out of 4928 0.06%	1
Biological Process: dephosphorylation view genes	2 out of 599 0.33%	3 out of 4928 0.06%	1
Biological Process: xenobiotic metabolic process view genes	2 out of 599 0.33%	3 out of 4928 0.06%	1
Biological Process: regulation of inward rectifier potassium channel activity view genes	2 out of 599 0.33%	3 out of 4928 0.06%	1
Biological Process: regulation of development, heterochronic view genes	2 out of 599 0.33%	3 out of 4928 0.06%	1
Biological Process: (-)-lariciresinol catabolic process view genes	2 out of 599 0.33%	3 out of 4928 0.06%	1
Biological Process: (+)-secoisolariciresinol biosynthetic process view genes	2 out of 599 0.33%	3 out of 4928 0.06%	1
Biological Process: response to ethanol view genes	2 out of 599 0.33%	3 out of 4928 0.06%	1
Biological Process: rhamnogalacturonan II biosynthetic process view genes	2 out of 599 0.33%	3 out of 4928 0.06%	1
Biological Process: miRNA metabolic process view genes	2 out of 599 0.33%	3 out of 4928 0.06%	1
Biological Process: somatic stem cell maintenance view genes	2 out of 599 0.33%	3 out of 4928 0.06%	1
Biological Process: inositol metabolic process view genes	2 out of 599 0.33%	3 out of 4928 0.06%	1
Biological Process: cadinene biosynthetic process view genes	2 out of 599 0.33%	3 out of 4928 0.06%	1
Biological Process: leaf proximal/distal pattern formation view genes	2 out of 599 0.33%	3 out of 4928 0.06%	1
Biological Process: RNA modification view genes	2 out of 599 0.33%	3 out of 4928 0.06%	1
Biological Process: regulation of shoot apical meristem development view genes	2 out of 599 0.33%	3 out of 4928 0.06%	1
Biological Process: flower development view genes	21 out of 599 3.51%	117 out of 4928 2.37%	1
Biological Process: arginine biosynthetic process view genes	3 out of 599 0.50%	7 out of 4928 0.14%	1
Biological Process: regulation of stomatal closure view genes	3 out of 599 0.50%	7 out of 4928 0.14%	1
Biological Process: detection of stimulus view genes	3 out of 599 0.50%	7 out of 4928 0.14%	1
Biological Process: response to inorganic substance view genes	12 out of 599 2.00%	58 out of 4928 1.18%	1
Biological Process: lipid metabolic process view genes	12 out of 599 2.00%	58 out of 4928 1.18%	1
Biological Process: cellular response to stress view genes	12 out of 599 2.00%	58 out of 4928 1.18%	1
Biological Process: petal development view genes	7 out of 599 1.17%	28 out of 4928 0.57%	1
Biological Process: lateral root formation view genes	7 out of 599 1.17%	28 out of 4928 0.57%	1
Biological Process: cell-cell signaling view genes	10 out of 599 1.67%	46 out of 4928 0.93%	1
Biological Process: macromolecule biosynthetic process view genes	5 out of 599 0.83%	17 out of 4928 0.34%	1
Biological Process: ion transport view genes	9 out of 599 1.50%	40 out of 4928 0.81%	1
Biological Process: transition metal ion transport view genes	8 out of 599 1.34%	34 out of 4928 0.69%	1
Biological Process: phosphate ion transport view genes	4 out of 599 0.67%	12 out of 4928 0.24%	1
Biological Process: cellular glucan metabolic process view genes	4 out of 599 0.67%	12 out of 4928 0.24%	1
Biological Process: histone H3-K4 methylation view genes	4 out of 599 0.67%	12 out of 4928 0.24%	1
Biological Process: meristem initiation view genes	15 out of 599 2.50%	79 out of 4928 1.60%	1
Biological Process: cell division view genes	19 out of 599 3.17%	106 out of 4928 2.15%	1
Biological Process: detection of bacterium view genes	6 out of 599 1.00%	23 out of 4928 0.47%	1
Biological Process: positive regulation of transcription, DNA-templated view genes	41 out of 599 6.84%	263 out of 4928 5.34%	1
Biological Process: indoleacetic acid biosynthetic process view genes	9 out of 599 1.50%	41 out of 4928 0.83%	1
Biological Process: hormone-mediated signaling pathway view genes	12 out of 599 2.00%	60 out of 4928 1.22%	1
Biological Process: negative regulation of seed germination view genes	7 out of 599 1.17%	29 out of 4928 0.59%	1
Biological Process: cell wall biogenesis view genes	8 out of 599 1.34%	35 out of 4928 0.71%	1
Biological Process: seed development view genes	15 out of 599 2.50%	80 out of 4928 1.62%	1
Biological Process: organic substance biosynthetic process view genes	21 out of 599 3.51%	121 out of 4928 2.46%	1
Biological Process: cellular response to iron ion starvation view genes	11 out of 599 1.84%	54 out of 4928 1.10%	1
Biological Process: localization view genes	5 out of 599 0.83%	18 out of 4928 0.37%	1
Biological Process: triglyceride biosynthetic process view genes	5 out of 599 0.83%	18 out of 4928 0.37%	1
Biological Process: heterocycle biosynthetic process view genes	5 out of 599 0.83%	18 out of 4928 0.37%	1
Biological Process: salicylic acid mediated signaling pathway view genes	12 out of 599 2.00%	61 out of 4928 1.24%	1
Biological Process: response to UV view genes	6 out of 599 1.00%	24 out of 4928 0.49%	1
Biological Process: post-embryonic morphogenesis view genes	6 out of 599 1.00%	24 out of 4928 0.49%	1
Biological Process: cytokinin metabolic process view genes	3 out of 599 0.50%	8 out of 4928 0.16%	1
Biological Process: regulation of carbohydrate metabolic process view genes	4 out of 599 0.67%	13 out of 4928 0.26%	1
Biological Process: cellular nitrogen compound metabolic process view genes	4 out of 599 0.67%	13 out of 4928 0.26%	1
Biological Process: cellular modified amino acid biosynthetic process view genes	7 out of 599 1.17%	30 out of 4928 0.61%	1
Biological Process: iron ion transport view genes	13 out of 599 2.17%	69 out of 4928 1.40%	1
Biological Process: MAPK cascade view genes	18 out of 599 3.01%	103 out of 4928 2.09%	1
Biological Process: UMP biosynthetic process view genes	2 out of 599 0.33%	4 out of 4928 0.08%	1
Biological Process: (+)-lariciresinol catabolic process view genes	2 out of 599 0.33%	4 out of 4928 0.08%	1
Biological Process: farnesyl diphosphate metabolic process view genes	2 out of 599 0.33%	4 out of 4928 0.08%	1
Biological Process: (-)-pinoresinol catabolic process view genes	2 out of 599 0.33%	4 out of 4928 0.08%	1
Biological Process: (+)-lariciresinol biosynthetic process view genes	2 out of 599 0.33%	4 out of 4928 0.08%	1
Biological Process: regulation of RNA metabolic process view genes	2 out of 599 0.33%	4 out of 4928 0.08%	1
Biological Process: cellular component morphogenesis view genes	2 out of 599 0.33%	4 out of 4928 0.08%	1
Biological Process: glutathione catabolic process view genes	2 out of 599 0.33%	4 out of 4928 0.08%	1
Biological Process: (-)-lariciresinol biosynthetic process view genes	2 out of 599 0.33%	4 out of 4928 0.08%	1
Biological Process: female meiosis view genes	2 out of 599 0.33%	4 out of 4928 0.08%	1
Biological Process: response to anoxia view genes	2 out of 599 0.33%	4 out of 4928 0.08%	1
Biological Process: monoterpenoid biosynthetic process view genes	2 out of 599 0.33%	4 out of 4928 0.08%	1
Biological Process: cellular response to freezing view genes	2 out of 599 0.33%	4 out of 4928 0.08%	1
Biological Process: nucleotide phosphorylation view genes	2 out of 599 0.33%	4 out of 4928 0.08%	1
Biological Process: adaxial/abaxial pattern specification view genes	2 out of 599 0.33%	4 out of 4928 0.08%	1
Biological Process: 1-aminocyclopropane-1-carboxylate biosynthetic process view genes	2 out of 599 0.33%	4 out of 4928 0.08%	1
Biological Process: external encapsulating structure organization view genes	2 out of 599 0.33%	4 out of 4928 0.08%	1
Biological Process: (-)-secoisolariciresinol biosynthetic process view genes	2 out of 599 0.33%	4 out of 4928 0.08%	1
Biological Process: (+)-pinoresinol catabolic process view genes	2 out of 599 0.33%	4 out of 4928 0.08%	1
Biological Process: regulation of hydrogen peroxide metabolic process view genes	13 out of 599 2.17%	70 out of 4928 1.42%	1
Biological Process: response to salt stress view genes	65 out of 599 10.85%	452 out of 4928 9.17%	1
Biological Process: regulation of cell division view genes	9 out of 599 1.50%	44 out of 4928 0.89%	1
Biological Process: endoplasmic reticulum unfolded protein response view genes	18 out of 599 3.01%	105 out of 4928 2.13%	1
Biological Process: response to nematode view genes	18 out of 599 3.01%	105 out of 4928 2.13%	1
Biological Process: primary shoot apical meristem specification view genes	8 out of 599 1.34%	38 out of 4928 0.77%	1
Biological Process: defense response by callose deposition in cell wall view genes	8 out of 599 1.34%	38 out of 4928 0.77%	1
Biological Process: regulation of programmed cell death view genes	8 out of 599 1.34%	38 out of 4928 0.77%	1
Biological Process: chlorophyll biosynthetic process view genes	8 out of 599 1.34%	38 out of 4928 0.77%	1
Biological Process: one-carbon metabolic process view genes	3 out of 599 0.50%	9 out of 4928 0.18%	1
Biological Process: suberin biosynthetic process view genes	3 out of 599 0.50%	9 out of 4928 0.18%	1
Biological Process: iron ion homeostasis view genes	3 out of 599 0.50%	9 out of 4928 0.18%	1
Biological Process: shade avoidance view genes	3 out of 599 0.50%	9 out of 4928 0.18%	1
Biological Process: negative regulation of cellular process view genes	6 out of 599 1.00%	26 out of 4928 0.53%	1
Biological Process: nitrogen compound transport view genes	6 out of 599 1.00%	26 out of 4928 0.53%	1
Biological Process: galactolipid biosynthetic process view genes	11 out of 599 1.84%	58 out of 4928 1.18%	1
Biological Process: response to fungus view genes	11 out of 599 1.84%	59 out of 4928 1.20%	1
Biological Process: pattern specification process view genes	7 out of 599 1.17%	33 out of 4928 0.67%	1
Biological Process: jasmonic acid metabolic process view genes	4 out of 599 0.67%	15 out of 4928 0.30%	1
Biological Process: cellular response to abscisic acid stimulus view genes	4 out of 599 0.67%	15 out of 4928 0.30%	1
Biological Process: stomatal lineage progression view genes	6 out of 599 1.00%	27 out of 4928 0.55%	1
Biological Process: defense response to insect view genes	6 out of 599 1.00%	27 out of 4928 0.55%	1
Biological Process: cellular protein metabolic process view genes	5 out of 599 0.83%	21 out of 4928 0.43%	1
Biological Process: regulation of protein localization view genes	10 out of 599 1.67%	53 out of 4928 1.08%	1
Biological Process: response to molecule of bacterial origin view genes	8 out of 599 1.34%	40 out of 4928 0.81%	1
Biological Process: mitochondrial mRNA modification view genes	3 out of 599 0.50%	10 out of 4928 0.20%	1
Biological Process: response to histidine view genes	3 out of 599 0.50%	10 out of 4928 0.20%	1
Biological Process: response to leucine view genes	3 out of 599 0.50%	10 out of 4928 0.20%	1
Biological Process: cellular response to auxin stimulus view genes	3 out of 599 0.50%	10 out of 4928 0.20%	1
Biological Process: response to phenylalanine view genes	3 out of 599 0.50%	10 out of 4928 0.20%	1
Biological Process: hyperosmotic salinity response view genes	23 out of 599 3.84%	146 out of 4928 2.96%	1
Biological Process: histone H3-K9 demethylation view genes	2 out of 599 0.33%	5 out of 4928 0.10%	1
Biological Process: mucilage metabolic process involved in seed coat development view genes	2 out of 599 0.33%	5 out of 4928 0.10%	1
Biological Process: amino acid homeostasis view genes	2 out of 599 0.33%	5 out of 4928 0.10%	1
Biological Process: maintenance of chromatin silencing view genes	2 out of 599 0.33%	5 out of 4928 0.10%	1
Biological Process: negative regulation of growth view genes	2 out of 599 0.33%	5 out of 4928 0.10%	1
Biological Process: phosphatidylinositol dephosphorylation view genes	2 out of 599 0.33%	5 out of 4928 0.10%	1
Biological Process: negative regulation of histone H4 acetylation view genes	2 out of 599 0.33%	5 out of 4928 0.10%	1
Biological Process: cellular response to lipid view genes	2 out of 599 0.33%	5 out of 4928 0.10%	1
Biological Process: positive regulation of histone H3-K9 methylation view genes	2 out of 599 0.33%	5 out of 4928 0.10%	1
Biological Process: response to water view genes	2 out of 599 0.33%	5 out of 4928 0.10%	1
Biological Process: stomatal complex development view genes	2 out of 599 0.33%	5 out of 4928 0.10%	1
Biological Process: alpha-amino acid catabolic process view genes	2 out of 599 0.33%	5 out of 4928 0.10%	1
Biological Process: mucilage extrusion from seed coat view genes	2 out of 599 0.33%	5 out of 4928 0.10%	1
Biological Process: transposition, RNA-mediated view genes	2 out of 599 0.33%	5 out of 4928 0.10%	1
Biological Process: positive regulation of organ growth view genes	2 out of 599 0.33%	5 out of 4928 0.10%	1
Biological Process: ATP-dependent chromatin remodeling view genes	2 out of 599 0.33%	5 out of 4928 0.10%	1
Biological Process: monovalent inorganic cation transport view genes	2 out of 599 0.33%	5 out of 4928 0.10%	1
Biological Process: amino acid export view genes	2 out of 599 0.33%	5 out of 4928 0.10%	1
Biological Process: macromolecule localization view genes	6 out of 599 1.00%	28 out of 4928 0.57%	1
Biological Process: virus induced gene silencing view genes	12 out of 599 2.00%	68 out of 4928 1.38%	1
Biological Process: response to chitin view genes	32 out of 599 5.34%	213 out of 4928 4.32%	1
Biological Process: pathogen-associated molecular pattern dependent induction by symbiont of host innate immune response view genes	4 out of 599 0.67%	16 out of 4928 0.32%	1
Biological Process: sucrose metabolic process view genes	4 out of 599 0.67%	16 out of 4928 0.32%	1
Biological Process: fruit dehiscence view genes	4 out of 599 0.67%	16 out of 4928 0.32%	1
Biological Process: pigment biosynthetic process view genes	4 out of 599 0.67%	16 out of 4928 0.32%	1
Biological Process: amino acid transmembrane transport view genes	4 out of 599 0.67%	16 out of 4928 0.32%	1
Biological Process: negative regulation of ethylene biosynthetic process view genes	1 out of 599 0.17%	1 out of 4928 0.02%	1
Biological Process: ribosome assembly view genes	1 out of 599 0.17%	1 out of 4928 0.02%	1
Biological Process: indole glucosinolate biosynthetic process view genes	1 out of 599 0.17%	1 out of 4928 0.02%	1
Biological Process: vitamin B6 biosynthetic process view genes	1 out of 599 0.17%	1 out of 4928 0.02%	1
Biological Process: polyamine transmembrane transport view genes	1 out of 599 0.17%	1 out of 4928 0.02%	1
Biological Process: antibiotic transport view genes	1 out of 599 0.17%	1 out of 4928 0.02%	1
Biological Process: respiratory burst view genes	1 out of 599 0.17%	1 out of 4928 0.02%	1
Biological Process: negative regulation of cell cycle view genes	1 out of 599 0.17%	1 out of 4928 0.02%	1
Biological Process: gene silencing by miRNA view genes	1 out of 599 0.17%	1 out of 4928 0.02%	1
Biological Process: negative regulation of defense response to bacterium view genes	1 out of 599 0.17%	1 out of 4928 0.02%	1
Biological Process: diterpene phytoalexin metabolic process view genes	1 out of 599 0.17%	1 out of 4928 0.02%	1
Biological Process: negative regulation of transcription from RNA polymerase II promoter view genes	1 out of 599 0.17%	1 out of 4928 0.02%	1
Biological Process: regulation of pH view genes	1 out of 599 0.17%	1 out of 4928 0.02%	1
Biological Process: mitochondrial RNA modification view genes	1 out of 599 0.17%	1 out of 4928 0.02%	1
Biological Process: negative regulation of stomatal complex development view genes	1 out of 599 0.17%	1 out of 4928 0.02%	1
Biological Process: response to cycloheximide view genes	1 out of 599 0.17%	1 out of 4928 0.02%	1
Biological Process: positive regulation of cellular response to oxidative stress view genes	1 out of 599 0.17%	1 out of 4928 0.02%	1
Biological Process: immune system process view genes	1 out of 599 0.17%	1 out of 4928 0.02%	1
Biological Process: dTMP biosynthetic process view genes	1 out of 599 0.17%	1 out of 4928 0.02%	1
Biological Process: maturation of LSU-rRNA from tetracistronic rRNA transcript (SSU-rRNA, LSU-rRNA, 4.5S-rRNA, 5S-rRNA) view genes	1 out of 599 0.17%	1 out of 4928 0.02%	1
Biological Process: response to antibiotic view genes	1 out of 599 0.17%	1 out of 4928 0.02%	1
Biological Process: ovary septum development view genes	1 out of 599 0.17%	1 out of 4928 0.02%	1
Biological Process: rRNA export from nucleus view genes	1 out of 599 0.17%	1 out of 4928 0.02%	1
Biological Process: detection of mechanical stimulus view genes	1 out of 599 0.17%	1 out of 4928 0.02%	1
Biological Process: methionine metabolic process view genes	1 out of 599 0.17%	1 out of 4928 0.02%	1
Biological Process: cellular response to carbohydrate stimulus view genes	1 out of 599 0.17%	1 out of 4928 0.02%	1
Biological Process: cyanide biosynthetic process view genes	1 out of 599 0.17%	1 out of 4928 0.02%	1
Biological Process: negative regulation of peptidase activity view genes	1 out of 599 0.17%	1 out of 4928 0.02%	1
Biological Process: arginine metabolic process view genes	1 out of 599 0.17%	1 out of 4928 0.02%	1
Biological Process: tetracyclic triterpenoid biosynthetic process view genes	1 out of 599 0.17%	1 out of 4928 0.02%	1
Biological Process: maturation of SSU-rRNA from tetracistronic rRNA transcript (SSU-rRNA, LSU-rRNA, 4.5S-rRNA, 5S-rRNA) view genes	1 out of 599 0.17%	1 out of 4928 0.02%	1
Biological Process: spermidine biosynthetic process view genes	1 out of 599 0.17%	1 out of 4928 0.02%	1
Biological Process: regulation of defense response to virus by host view genes	1 out of 599 0.17%	1 out of 4928 0.02%	1
Biological Process: radial axis specification view genes	1 out of 599 0.17%	1 out of 4928 0.02%	1
Biological Process: sepal vascular tissue pattern formation view genes	1 out of 599 0.17%	1 out of 4928 0.02%	1
Biological Process: positive regulation of nitrogen utilization view genes	1 out of 599 0.17%	1 out of 4928 0.02%	1
Biological Process: 'de novo' AMP biosynthetic process view genes	1 out of 599 0.17%	1 out of 4928 0.02%	1
Biological Process: oxoacid metabolic process view genes	1 out of 599 0.17%	1 out of 4928 0.02%	1
Biological Process: antibiotic biosynthetic process view genes	1 out of 599 0.17%	1 out of 4928 0.02%	1
Biological Process: negative regulation of trichoblast fate specification view genes	1 out of 599 0.17%	1 out of 4928 0.02%	1
Biological Process: tetrahydrofolylpolyglutamate biosynthetic process view genes	1 out of 599 0.17%	1 out of 4928 0.02%	1
Biological Process: regulation of flavonoid biosynthetic process view genes	1 out of 599 0.17%	1 out of 4928 0.02%	1
Biological Process: replicative senescence view genes	1 out of 599 0.17%	1 out of 4928 0.02%	1
Biological Process: carbon utilization view genes	1 out of 599 0.17%	1 out of 4928 0.02%	1
Biological Process: response to pH view genes	1 out of 599 0.17%	1 out of 4928 0.02%	1
Biological Process: phosphatidylserine biosynthetic process view genes	1 out of 599 0.17%	1 out of 4928 0.02%	1
Biological Process: attachment of peroxisome to chloroplast view genes	1 out of 599 0.17%	1 out of 4928 0.02%	1
Biological Process: petal vascular tissue pattern formation view genes	1 out of 599 0.17%	1 out of 4928 0.02%	1
Biological Process: cellular response to UV-A view genes	1 out of 599 0.17%	1 out of 4928 0.02%	1
Biological Process: cellular response to salicylic acid stimulus view genes	1 out of 599 0.17%	1 out of 4928 0.02%	1
Biological Process: geranylgeranyl diphosphate biosynthetic process view genes	1 out of 599 0.17%	1 out of 4928 0.02%	1
Biological Process: fatty acid omega-oxidation view genes	1 out of 599 0.17%	1 out of 4928 0.02%	1
Biological Process: lipopolysaccharide core region biosynthetic process view genes	1 out of 599 0.17%	1 out of 4928 0.02%	1
Biological Process: diaminopimelate biosynthetic process view genes	1 out of 599 0.17%	1 out of 4928 0.02%	1
Biological Process: glycine biosynthetic process view genes	1 out of 599 0.17%	1 out of 4928 0.02%	1
Biological Process: mitochondria-nucleus signaling pathway view genes	1 out of 599 0.17%	1 out of 4928 0.02%	1
Biological Process: membrane lipid metabolic process view genes	1 out of 599 0.17%	1 out of 4928 0.02%	1
Biological Process: polysaccharide transport view genes	1 out of 599 0.17%	1 out of 4928 0.02%	1
Biological Process: keto-3-deoxy-D-manno-octulosonic acid biosynthetic process view genes	1 out of 599 0.17%	1 out of 4928 0.02%	1
Biological Process: glycolipid biosynthetic process view genes	1 out of 599 0.17%	1 out of 4928 0.02%	1
Biological Process: photosystem II oxygen evolving complex assembly view genes	1 out of 599 0.17%	1 out of 4928 0.02%	1
Biological Process: defense response to bacterium view genes	39 out of 599 6.51%	267 out of 4928 5.42%	1
Biological Process: meristem development view genes	8 out of 599 1.34%	42 out of 4928 0.85%	1
Biological Process: cellular response to nitrogen starvation view genes	6 out of 599 1.00%	29 out of 4928 0.59%	1
Biological Process: polyamine catabolic process view genes	6 out of 599 1.00%	29 out of 4928 0.59%	1
Biological Process: cell wall modification view genes	9 out of 599 1.50%	49 out of 4928 0.99%	1
Biological Process: stomatal complex morphogenesis view genes	11 out of 599 1.84%	63 out of 4928 1.28%	1
Biological Process: organ morphogenesis view genes	11 out of 599 1.84%	63 out of 4928 1.28%	1
Biological Process: unidimensional cell growth view genes	12 out of 599 2.00%	70 out of 4928 1.42%	1
Biological Process: single-organism biosynthetic process view genes	5 out of 599 0.83%	23 out of 4928 0.47%	1
Biological Process: epidermal cell differentiation view genes	5 out of 599 0.83%	23 out of 4928 0.47%	1
Biological Process: gibberellin biosynthetic process view genes	7 out of 599 1.17%	36 out of 4928 0.73%	1
Biological Process: brassinosteroid homeostasis view genes	3 out of 599 0.50%	11 out of 4928 0.22%	1
Biological Process: defense response signaling pathway, resistance gene-dependent view genes	3 out of 599 0.50%	11 out of 4928 0.22%	1
Biological Process: regulation of phenylpropanoid metabolic process view genes	3 out of 599 0.50%	11 out of 4928 0.22%	1
Biological Process: amino acid transport view genes	14 out of 599 2.34%	85 out of 4928 1.72%	1
Biological Process: response to red or far red light view genes	6 out of 599 1.00%	30 out of 4928 0.61%	1
Biological Process: regulation of meristem growth view genes	16 out of 599 2.67%	100 out of 4928 2.03%	1
Biological Process: leaf senescence view genes	16 out of 599 2.67%	100 out of 4928 2.03%	1
Biological Process: signal transduction view genes	22 out of 599 3.67%	144 out of 4928 2.92%	1
Biological Process: stomatal movement view genes	7 out of 599 1.17%	37 out of 4928 0.75%	1
Biological Process: auxin polar transport view genes	7 out of 599 1.17%	37 out of 4928 0.75%	1
Biological Process: cell wall pectin metabolic process view genes	8 out of 599 1.34%	44 out of 4928 0.89%	1
Biological Process: cell wall organization or biogenesis view genes	5 out of 599 0.83%	24 out of 4928 0.49%	1
Biological Process: production of lsiRNA involved in RNA interference view genes	2 out of 599 0.33%	6 out of 4928 0.12%	1
Biological Process: regulation of DNA methylation view genes	2 out of 599 0.33%	6 out of 4928 0.12%	1
Biological Process: high-affinity iron ion transport view genes	2 out of 599 0.33%	6 out of 4928 0.12%	1
Biological Process: cellular lipid catabolic process view genes	2 out of 599 0.33%	6 out of 4928 0.12%	1
Biological Process: zinc ion homeostasis view genes	2 out of 599 0.33%	6 out of 4928 0.12%	1
Biological Process: positive regulation of tryptophan metabolic process view genes	2 out of 599 0.33%	6 out of 4928 0.12%	1
Biological Process: adventitious root development view genes	2 out of 599 0.33%	6 out of 4928 0.12%	1
Biological Process: cellular response to nitrate view genes	2 out of 599 0.33%	6 out of 4928 0.12%	1
Biological Process: arabinose metabolic process view genes	2 out of 599 0.33%	6 out of 4928 0.12%	1
Biological Process: copper ion transport view genes	2 out of 599 0.33%	6 out of 4928 0.12%	1
Biological Process: response to radiation view genes	2 out of 599 0.33%	6 out of 4928 0.12%	1
Biological Process: regulation of anatomical structure morphogenesis view genes	2 out of 599 0.33%	6 out of 4928 0.12%	1
Biological Process: positive regulation of auxin metabolic process view genes	2 out of 599 0.33%	6 out of 4928 0.12%	1
Biological Process: negative regulation of programmed cell death view genes	19 out of 599 3.17%	123 out of 4928 2.50%	1
Biological Process: anther dehiscence view genes	4 out of 599 0.67%	18 out of 4928 0.37%	1
Biological Process: negative regulation of catalytic activity view genes	4 out of 599 0.67%	18 out of 4928 0.37%	1
Biological Process: ethylene-activated signaling pathway view genes	12 out of 599 2.00%	73 out of 4928 1.48%	1
Biological Process: regulation of cellular process view genes	21 out of 599 3.51%	139 out of 4928 2.82%	1
Biological Process: pollen tube growth view genes	23 out of 599 3.84%	154 out of 4928 3.12%	1
Biological Process: megagametogenesis view genes	3 out of 599 0.50%	12 out of 4928 0.24%	1
Biological Process: regulation of response to nutrient levels view genes	3 out of 599 0.50%	12 out of 4928 0.24%	1
Biological Process: cytokinin biosynthetic process view genes	3 out of 599 0.50%	12 out of 4928 0.24%	1
Biological Process: regulation of DNA-templated transcription in response to stress view genes	3 out of 599 0.50%	12 out of 4928 0.24%	1
Biological Process: negative regulation of cyclin-dependent protein serine/threonine kinase activity view genes	3 out of 599 0.50%	12 out of 4928 0.24%	1
Biological Process: defense response to oomycetes view genes	3 out of 599 0.50%	12 out of 4928 0.24%	1
Biological Process: proline biosynthetic process view genes	3 out of 599 0.50%	12 out of 4928 0.24%	1
Biological Process: anatomical structure formation involved in morphogenesis view genes	3 out of 599 0.50%	12 out of 4928 0.24%	1
Biological Process: regulation of glucosinolate biosynthetic process view genes	3 out of 599 0.50%	12 out of 4928 0.24%	1
Biological Process: secondary shoot formation view genes	7 out of 599 1.17%	38 out of 4928 0.77%	1
Biological Process: developmental growth involved in morphogenesis view genes	7 out of 599 1.17%	38 out of 4928 0.77%	1
Biological Process: regulation of defense response view genes	10 out of 599 1.67%	59 out of 4928 1.20%	1
Biological Process: root morphogenesis view genes	5 out of 599 0.83%	25 out of 4928 0.51%	1
Biological Process: response to light stimulus view genes	15 out of 599 2.50%	96 out of 4928 1.95%	1
Biological Process: organic cyclic compound metabolic process view genes	6 out of 599 1.00%	32 out of 4928 0.65%	1
Biological Process: glucosinolate biosynthetic process view genes	13 out of 599 2.17%	82 out of 4928 1.66%	1
Biological Process: aging view genes	4 out of 599 0.67%	19 out of 4928 0.39%	1
Biological Process: covalent chromatin modification view genes	4 out of 599 0.67%	19 out of 4928 0.39%	1
Biological Process: protoderm histogenesis view genes	5 out of 599 0.83%	26 out of 4928 0.53%	1
Biological Process: shoot system development view genes	13 out of 599 2.17%	83 out of 4928 1.68%	1
Biological Process: plant-type cell wall organization or biogenesis view genes	3 out of 599 0.50%	13 out of 4928 0.26%	1
Biological Process: floral meristem determinacy view genes	3 out of 599 0.50%	13 out of 4928 0.26%	1
Biological Process: regulation of anion channel activity view genes	8 out of 599 1.34%	47 out of 4928 0.95%	1
Biological Process: pollen wall assembly view genes	2 out of 599 0.33%	7 out of 4928 0.14%	1
Biological Process: camalexin biosynthetic process view genes	2 out of 599 0.33%	7 out of 4928 0.14%	1
Biological Process: regulation of intracellular pH view genes	2 out of 599 0.33%	7 out of 4928 0.14%	1
Biological Process: lytic vacuole organization view genes	2 out of 599 0.33%	7 out of 4928 0.14%	1
Biological Process: cutin biosynthetic process view genes	2 out of 599 0.33%	7 out of 4928 0.14%	1
Biological Process: mRNA metabolic process view genes	2 out of 599 0.33%	7 out of 4928 0.14%	1
Biological Process: cellular copper ion homeostasis view genes	2 out of 599 0.33%	7 out of 4928 0.14%	1
Biological Process: negative regulation of cell differentiation view genes	2 out of 599 0.33%	7 out of 4928 0.14%	1
Biological Process: far-red light signaling pathway view genes	2 out of 599 0.33%	7 out of 4928 0.14%	1
Biological Process: response to hypoxia view genes	7 out of 599 1.17%	40 out of 4928 0.81%	1
Biological Process: developmental process involved in reproduction view genes	7 out of 599 1.17%	40 out of 4928 0.81%	1
Biological Process: response to fructose view genes	13 out of 599 2.17%	84 out of 4928 1.70%	1
Biological Process: xylem and phloem pattern formation view genes	9 out of 599 1.50%	55 out of 4928 1.12%	1
Biological Process: cellular lipid metabolic process view genes	4 out of 599 0.67%	20 out of 4928 0.41%	1
Biological Process: cinnamic acid biosynthetic process view genes	4 out of 599 0.67%	20 out of 4928 0.41%	1
Biological Process: cuticle development view genes	8 out of 599 1.34%	48 out of 4928 0.97%	1
Biological Process: vegetative phase change view genes	8 out of 599 1.34%	48 out of 4928 0.97%	1
Biological Process: auxin-activated signaling pathway view genes	8 out of 599 1.34%	48 out of 4928 0.97%	1
Biological Process: secondary metabolic process view genes	5 out of 599 0.83%	27 out of 4928 0.55%	1
Biological Process: biosynthetic process view genes	5 out of 599 0.83%	27 out of 4928 0.55%	1
Biological Process: organ formation view genes	5 out of 599 0.83%	27 out of 4928 0.55%	1
Biological Process: response to stress view genes	34 out of 599 5.68%	245 out of 4928 4.97%	1
Biological Process: tissue development view genes	6 out of 599 1.00%	34 out of 4928 0.69%	1
Biological Process: detection of biotic stimulus view genes	6 out of 599 1.00%	34 out of 4928 0.69%	1
Biological Process: photosynthesis, light harvesting view genes	1 out of 599 0.17%	2 out of 4928 0.04%	1
Biological Process: phosphoenolpyruvate transport view genes	1 out of 599 0.17%	2 out of 4928 0.04%	1
Biological Process: response to low light intensity stimulus view genes	1 out of 599 0.17%	2 out of 4928 0.04%	1
Biological Process: chorismate biosynthetic process view genes	1 out of 599 0.17%	2 out of 4928 0.04%	1
Biological Process: cellular response to chemical stimulus view genes	1 out of 599 0.17%	2 out of 4928 0.04%	1
Biological Process: nucleobase-containing compound catabolic process view genes	1 out of 599 0.17%	2 out of 4928 0.04%	1
Biological Process: isopentenyl diphosphate biosynthetic process, mevalonate pathway view genes	1 out of 599 0.17%	2 out of 4928 0.04%	1
Biological Process: cellular component assembly view genes	1 out of 599 0.17%	2 out of 4928 0.04%	1
Biological Process: positive regulation of respiratory burst view genes	1 out of 599 0.17%	2 out of 4928 0.04%	1
Biological Process: wax metabolic process view genes	1 out of 599 0.17%	2 out of 4928 0.04%	1
Biological Process: jasmonic acid and ethylene-dependent systemic resistance view genes	1 out of 599 0.17%	2 out of 4928 0.04%	1
Biological Process: glucose homeostasis view genes	1 out of 599 0.17%	2 out of 4928 0.04%	1
Biological Process: 7-methylguanosine RNA capping view genes	1 out of 599 0.17%	2 out of 4928 0.04%	1
Biological Process: xylem vessel member cell differentiation view genes	1 out of 599 0.17%	2 out of 4928 0.04%	1
Biological Process: cellular response to starvation view genes	1 out of 599 0.17%	2 out of 4928 0.04%	1
Biological Process: symbiosis, encompassing mutualism through parasitism view genes	1 out of 599 0.17%	2 out of 4928 0.04%	1
Biological Process: cellular hyperosmotic salinity response view genes	1 out of 599 0.17%	2 out of 4928 0.04%	1
Biological Process: positive regulation of meiotic cell cycle view genes	1 out of 599 0.17%	2 out of 4928 0.04%	1
Biological Process: triglyceride catabolic process view genes	1 out of 599 0.17%	2 out of 4928 0.04%	1
Biological Process: negative regulation of gibberellin biosynthetic process view genes	1 out of 599 0.17%	2 out of 4928 0.04%	1
Biological Process: long-day photoperiodism view genes	1 out of 599 0.17%	2 out of 4928 0.04%	1
Biological Process: response to toxic substance view genes	1 out of 599 0.17%	2 out of 4928 0.04%	1
Biological Process: phosphatidylcholine catabolic process view genes	1 out of 599 0.17%	2 out of 4928 0.04%	1
Biological Process: phosphatidic acid metabolic process view genes	1 out of 599 0.17%	2 out of 4928 0.04%	1
Biological Process: aromatic amino acid transport view genes	1 out of 599 0.17%	2 out of 4928 0.04%	1
Biological Process: selenate transport view genes	1 out of 599 0.17%	2 out of 4928 0.04%	1
Biological Process: protoporphyrinogen IX biosynthetic process view genes	1 out of 599 0.17%	2 out of 4928 0.04%	1
Biological Process: positive regulation of auxin biosynthetic process view genes	1 out of 599 0.17%	2 out of 4928 0.04%	1
Biological Process: glutamine catabolic process view genes	1 out of 599 0.17%	2 out of 4928 0.04%	1
Biological Process: carbamoyl phosphate biosynthetic process view genes	1 out of 599 0.17%	2 out of 4928 0.04%	1
Biological Process: seed oilbody biogenesis view genes	1 out of 599 0.17%	2 out of 4928 0.04%	1
Biological Process: transcription from RNA polymerase III promoter view genes	1 out of 599 0.17%	2 out of 4928 0.04%	1
Biological Process: glucose-6-phosphate transport view genes	1 out of 599 0.17%	2 out of 4928 0.04%	1
Biological Process: protein homotrimerization view genes	1 out of 599 0.17%	2 out of 4928 0.04%	1
Biological Process: negative regulation of DNA endoreduplication view genes	1 out of 599 0.17%	2 out of 4928 0.04%	1
Biological Process: indeterminate inflorescence morphogenesis view genes	1 out of 599 0.17%	2 out of 4928 0.04%	1
Biological Process: phosphoglycerate transport view genes	1 out of 599 0.17%	2 out of 4928 0.04%	1
Biological Process: phloem transport view genes	1 out of 599 0.17%	2 out of 4928 0.04%	1
Biological Process: cellular polysaccharide metabolic process view genes	1 out of 599 0.17%	2 out of 4928 0.04%	1
Biological Process: oligopeptide transmembrane transport view genes	1 out of 599 0.17%	2 out of 4928 0.04%	1
Biological Process: cellular response to ethylene stimulus view genes	1 out of 599 0.17%	2 out of 4928 0.04%	1
Biological Process: gibberellin mediated signaling pathway view genes	1 out of 599 0.17%	2 out of 4928 0.04%	1
Biological Process: peptide biosynthetic process view genes	1 out of 599 0.17%	2 out of 4928 0.04%	1
Biological Process: cellular response to potassium ion starvation view genes	1 out of 599 0.17%	2 out of 4928 0.04%	1
Biological Process: inositol biosynthetic process view genes	1 out of 599 0.17%	2 out of 4928 0.04%	1
Biological Process: spermidine metabolic process view genes	1 out of 599 0.17%	2 out of 4928 0.04%	1
Biological Process: dTDP-rhamnose biosynthetic process view genes	1 out of 599 0.17%	2 out of 4928 0.04%	1
Biological Process: secondary metabolite biosynthetic process view genes	1 out of 599 0.17%	2 out of 4928 0.04%	1
Biological Process: carpel morphogenesis view genes	1 out of 599 0.17%	2 out of 4928 0.04%	1
Biological Process: terpene biosynthetic process view genes	1 out of 599 0.17%	2 out of 4928 0.04%	1
Biological Process: thiamine biosynthetic process view genes	1 out of 599 0.17%	2 out of 4928 0.04%	1
Biological Process: indole-containing compound biosynthetic process view genes	1 out of 599 0.17%	2 out of 4928 0.04%	1
Biological Process: shikimate biosynthetic process view genes	1 out of 599 0.17%	2 out of 4928 0.04%	1
Biological Process: triose phosphate transmembrane transport view genes	1 out of 599 0.17%	2 out of 4928 0.04%	1
Biological Process: developmental maturation view genes	1 out of 599 0.17%	2 out of 4928 0.04%	1
Biological Process: response to iron(III) ion view genes	1 out of 599 0.17%	2 out of 4928 0.04%	1
Biological Process: regulation of growth rate view genes	1 out of 599 0.17%	2 out of 4928 0.04%	1
Biological Process: stamen development view genes	9 out of 599 1.50%	56 out of 4928 1.14%	1
Biological Process: calcium ion transport view genes	9 out of 599 1.50%	56 out of 4928 1.14%	1
Biological Process: dipeptide transport view genes	3 out of 599 0.50%	14 out of 4928 0.28%	1
Biological Process: response to nutrient view genes	3 out of 599 0.50%	14 out of 4928 0.28%	1
Biological Process: mucilage biosynthetic process involved in seed coat development view genes	3 out of 599 0.50%	14 out of 4928 0.28%	1
Biological Process: tripeptide transport view genes	3 out of 599 0.50%	14 out of 4928 0.28%	1
Biological Process: response to 1-aminocyclopropane-1-carboxylic acid view genes	3 out of 599 0.50%	14 out of 4928 0.28%	1
Biological Process: meristem structural organization view genes	8 out of 599 1.34%	49 out of 4928 0.99%	1
Biological Process: lignin biosynthetic process view genes	7 out of 599 1.17%	42 out of 4928 0.85%	1
Biological Process: vitamin metabolic process view genes	4 out of 599 0.67%	21 out of 4928 0.43%	1
Biological Process: primary root development view genes	4 out of 599 0.67%	21 out of 4928 0.43%	1
Biological Process: photosynthesis, light reaction view genes	6 out of 599 1.00%	35 out of 4928 0.71%	1
Biological Process: regulation of gene expression view genes	9 out of 599 1.50%	57 out of 4928 1.16%	1
Biological Process: actin filament depolymerization view genes	2 out of 599 0.33%	8 out of 4928 0.16%	1
Biological Process: glutamine metabolic process view genes	2 out of 599 0.33%	8 out of 4928 0.16%	1
Biological Process: photosynthetic electron transport in photosystem I view genes	2 out of 599 0.33%	8 out of 4928 0.16%	1
Biological Process: regulation of abscisic acid biosynthetic process view genes	2 out of 599 0.33%	8 out of 4928 0.16%	1
Biological Process: diterpene phytoalexin precursor biosynthetic process pathway view genes	2 out of 599 0.33%	8 out of 4928 0.16%	1
Biological Process: lignin catabolic process view genes	2 out of 599 0.33%	8 out of 4928 0.16%	1
Biological Process: male meiosis view genes	2 out of 599 0.33%	8 out of 4928 0.16%	1
Biological Process: cotyledon vascular tissue pattern formation view genes	2 out of 599 0.33%	8 out of 4928 0.16%	1
Biological Process: guard cell differentiation view genes	2 out of 599 0.33%	8 out of 4928 0.16%	1
Biological Process: response to biotic stimulus view genes	2 out of 599 0.33%	8 out of 4928 0.16%	1
Biological Process: cellular response to osmotic stress view genes	2 out of 599 0.33%	8 out of 4928 0.16%	1
Biological Process: regulation of catalytic activity view genes	2 out of 599 0.33%	8 out of 4928 0.16%	1
Biological Process: regulation of multi-organism process view genes	8 out of 599 1.34%	50 out of 4928 1.01%	1
Biological Process: organelle organization view genes	13 out of 599 2.17%	88 out of 4928 1.79%	1
Biological Process: response to osmotic stress view genes	9 out of 599 1.50%	58 out of 4928 1.18%	1
Biological Process: response to ethylene view genes	23 out of 599 3.84%	165 out of 4928 3.35%	1
Biological Process: regulation of metabolic process view genes	3 out of 599 0.50%	15 out of 4928 0.30%	1
Biological Process: heterocycle metabolic process view genes	3 out of 599 0.50%	15 out of 4928 0.30%	1
Biological Process: response to external stimulus view genes	5 out of 599 0.83%	29 out of 4928 0.59%	1
Biological Process: cellular process view genes	14 out of 599 2.34%	96 out of 4928 1.95%	1
Biological Process: response to arsenic-containing substance view genes	4 out of 599 0.67%	22 out of 4928 0.45%	1
Biological Process: defense response to fungus, incompatible interaction view genes	4 out of 599 0.67%	22 out of 4928 0.45%	1
Biological Process: epidermal cell fate specification view genes	4 out of 599 0.67%	22 out of 4928 0.45%	1
Biological Process: regulation of protein dephosphorylation view genes	8 out of 599 1.34%	51 out of 4928 1.03%	1
Biological Process: response to hydrogen peroxide view genes	12 out of 599 2.00%	81 out of 4928 1.64%	1
Biological Process: defense response view genes	30 out of 599 5.01%	221 out of 4928 4.48%	1
Biological Process: glucuronoxylan metabolic process view genes	12 out of 599 2.00%	82 out of 4928 1.66%	1
Biological Process: xylan biosynthetic process view genes	12 out of 599 2.00%	82 out of 4928 1.66%	1
Biological Process: response to chemical view genes	5 out of 599 0.83%	30 out of 4928 0.61%	1
Biological Process: phosphatidylglycerol biosynthetic process view genes	5 out of 599 0.83%	30 out of 4928 0.61%	1
Biological Process: coenzyme metabolic process view genes	2 out of 599 0.33%	9 out of 4928 0.18%	1
Biological Process: negative regulation of photomorphogenesis view genes	2 out of 599 0.33%	9 out of 4928 0.18%	1
Biological Process: nucleocytoplasmic transport view genes	2 out of 599 0.33%	9 out of 4928 0.18%	1
Biological Process: induced systemic resistance, jasmonic acid mediated signaling pathway view genes	2 out of 599 0.33%	9 out of 4928 0.18%	1
Biological Process: sulfate transport view genes	2 out of 599 0.33%	9 out of 4928 0.18%	1
Biological Process: purine nucleotide biosynthetic process view genes	2 out of 599 0.33%	9 out of 4928 0.18%	1
Biological Process: response to alcohol view genes	2 out of 599 0.33%	9 out of 4928 0.18%	1
Biological Process: lysine biosynthetic process via diaminopimelate view genes	2 out of 599 0.33%	9 out of 4928 0.18%	1
Biological Process: monocarboxylic acid metabolic process view genes	2 out of 599 0.33%	9 out of 4928 0.18%	1
Biological Process: system development view genes	7 out of 599 1.17%	45 out of 4928 0.91%	1
Biological Process: anion transport view genes	4 out of 599 0.67%	23 out of 4928 0.47%	1
Biological Process: single-organism cellular process view genes	31 out of 599 5.18%	233 out of 4928 4.73%	1
Biological Process: farnesyl diphosphate biosynthetic process view genes	1 out of 599 0.17%	3 out of 4928 0.06%	1
Biological Process: hexose transport view genes	1 out of 599 0.17%	3 out of 4928 0.06%	1
Biological Process: benzoate metabolic process view genes	1 out of 599 0.17%	3 out of 4928 0.06%	1
Biological Process: positive regulation of superoxide dismutase activity view genes	1 out of 599 0.17%	3 out of 4928 0.06%	1
Biological Process: threonine biosynthetic process view genes	1 out of 599 0.17%	3 out of 4928 0.06%	1
Biological Process: phosphatidylcholine metabolic process view genes	1 out of 599 0.17%	3 out of 4928 0.06%	1
Biological Process: cell fate commitment view genes	1 out of 599 0.17%	3 out of 4928 0.06%	1
Biological Process: response to growth hormone view genes	1 out of 599 0.17%	3 out of 4928 0.06%	1
Biological Process: carbohydrate catabolic process view genes	1 out of 599 0.17%	3 out of 4928 0.06%	1
Biological Process: guanosine tetraphosphate metabolic process view genes	1 out of 599 0.17%	3 out of 4928 0.06%	1
Biological Process: leaf formation view genes	1 out of 599 0.17%	3 out of 4928 0.06%	1
Biological Process: isoleucine biosynthetic process view genes	1 out of 599 0.17%	3 out of 4928 0.06%	1
Biological Process: determination of dorsal/ventral asymmetry view genes	1 out of 599 0.17%	3 out of 4928 0.06%	1
Biological Process: regulation of localization view genes	1 out of 599 0.17%	3 out of 4928 0.06%	1
Biological Process: glutathione metabolic process view genes	1 out of 599 0.17%	3 out of 4928 0.06%	1
Biological Process: developmental programmed cell death view genes	1 out of 599 0.17%	3 out of 4928 0.06%	1
Biological Process: tropism view genes	1 out of 599 0.17%	3 out of 4928 0.06%	1
Biological Process: cyanide metabolic process view genes	1 out of 599 0.17%	3 out of 4928 0.06%	1
Biological Process: syncytium formation view genes	1 out of 599 0.17%	3 out of 4928 0.06%	1
Biological Process: vacuolar transport view genes	1 out of 599 0.17%	3 out of 4928 0.06%	1
Biological Process: potassium ion homeostasis view genes	1 out of 599 0.17%	3 out of 4928 0.06%	1
Biological Process: immune effector process view genes	1 out of 599 0.17%	3 out of 4928 0.06%	1
Biological Process: positive regulation of secondary cell wall biogenesis view genes	1 out of 599 0.17%	3 out of 4928 0.06%	1
Biological Process: response to nutrient levels view genes	1 out of 599 0.17%	3 out of 4928 0.06%	1
Biological Process: inflammatory response view genes	1 out of 599 0.17%	3 out of 4928 0.06%	1
Biological Process: regulation of biosynthetic process view genes	1 out of 599 0.17%	3 out of 4928 0.06%	1
Biological Process: cellular response to alcohol view genes	1 out of 599 0.17%	3 out of 4928 0.06%	1
Biological Process: formation by symbiont of syncytium involving giant cell for nutrient acquisition from host view genes	1 out of 599 0.17%	3 out of 4928 0.06%	1
Biological Process: positive regulation of post-embryonic development view genes	1 out of 599 0.17%	3 out of 4928 0.06%	1
Biological Process: negative regulation of protein binding view genes	1 out of 599 0.17%	3 out of 4928 0.06%	1
Biological Process: alcohol metabolic process view genes	1 out of 599 0.17%	3 out of 4928 0.06%	1
Biological Process: regulation of histone deacetylation view genes	1 out of 599 0.17%	3 out of 4928 0.06%	1
Biological Process: zinc ion transmembrane transport view genes	1 out of 599 0.17%	3 out of 4928 0.06%	1
Biological Process: phosphoenolpyruvate-dependent sugar phosphotransferase system view genes	1 out of 599 0.17%	3 out of 4928 0.06%	1
Biological Process: 'de novo' UMP biosynthetic process view genes	1 out of 599 0.17%	3 out of 4928 0.06%	1
Biological Process: positive regulation of stomatal complex development view genes	1 out of 599 0.17%	3 out of 4928 0.06%	1
Biological Process: low affinity nitrate transport view genes	1 out of 599 0.17%	3 out of 4928 0.06%	1
Biological Process: short-day photoperiodism view genes	1 out of 599 0.17%	3 out of 4928 0.06%	1
Biological Process: tyrosine biosynthetic process view genes	1 out of 599 0.17%	3 out of 4928 0.06%	1
Biological Process: protein homooligomerization view genes	1 out of 599 0.17%	3 out of 4928 0.06%	1
Biological Process: pollen tube reception view genes	1 out of 599 0.17%	3 out of 4928 0.06%	1
Biological Process: response to cobalt ion view genes	1 out of 599 0.17%	3 out of 4928 0.06%	1
Biological Process: geranyl diphosphate biosynthetic process view genes	1 out of 599 0.17%	3 out of 4928 0.06%	1
Biological Process: embryonic meristem development view genes	1 out of 599 0.17%	3 out of 4928 0.06%	1
Biological Process: positive regulation of microtubule polymerization view genes	1 out of 599 0.17%	3 out of 4928 0.06%	1
Biological Process: positive regulation of meiosis view genes	1 out of 599 0.17%	3 out of 4928 0.06%	1
Biological Process: cellular response to stimulus view genes	5 out of 599 0.83%	31 out of 4928 0.63%	1
Biological Process: defense response to bacterium, incompatible interaction view genes	7 out of 599 1.17%	46 out of 4928 0.93%	1
Biological Process: positive regulation of cell proliferation view genes	7 out of 599 1.17%	46 out of 4928 0.93%	1
Biological Process: organ development view genes	13 out of 599 2.17%	92 out of 4928 1.87%	1
Biological Process: Golgi organization view genes	15 out of 599 2.50%	108 out of 4928 2.19%	1
Biological Process: myo-inositol hexakisphosphate biosynthetic process view genes	4 out of 599 0.67%	24 out of 4928 0.49%	1
Biological Process: developmental process view genes	4 out of 599 0.67%	24 out of 4928 0.49%	1
Biological Process: cellular amino acid biosynthetic process view genes	4 out of 599 0.67%	24 out of 4928 0.49%	1
Biological Process: cellular macromolecule metabolic process view genes	16 out of 599 2.67%	116 out of 4928 2.35%	1
Biological Process: metabolic process view genes	18 out of 599 3.01%	132 out of 4928 2.68%	1
Biological Process: transmembrane transport view genes	19 out of 599 3.17%	140 out of 4928 2.84%	1
Biological Process: cellular amino acid metabolic process view genes	3 out of 599 0.50%	17 out of 4928 0.34%	1
Biological Process: red light signaling pathway view genes	3 out of 599 0.50%	17 out of 4928 0.34%	1
Biological Process: cellular response to oxygen-containing compound view genes	11 out of 599 1.84%	78 out of 4928 1.58%	1
Biological Process: production of small RNA involved in gene silencing by RNA view genes	5 out of 599 0.83%	32 out of 4928 0.65%	1
Biological Process: response to mannitol view genes	2 out of 599 0.33%	10 out of 4928 0.20%	1
Biological Process: pectin catabolic process view genes	2 out of 599 0.33%	10 out of 4928 0.20%	1
Biological Process: regulation of gene expression by genetic imprinting view genes	2 out of 599 0.33%	10 out of 4928 0.20%	1
Biological Process: sucrose biosynthetic process view genes	2 out of 599 0.33%	10 out of 4928 0.20%	1
Biological Process: cellular response to hydrogen peroxide view genes	2 out of 599 0.33%	10 out of 4928 0.20%	1
Biological Process: actin cytoskeleton organization view genes	2 out of 599 0.33%	10 out of 4928 0.20%	1
Biological Process: DNA-templated transcription, initiation view genes	2 out of 599 0.33%	10 out of 4928 0.20%	1
Biological Process: Golgi to vacuole transport view genes	2 out of 599 0.33%	10 out of 4928 0.20%	1
Biological Process: longitudinal axis specification view genes	2 out of 599 0.33%	10 out of 4928 0.20%	1
Biological Process: cell morphogenesis view genes	8 out of 599 1.34%	55 out of 4928 1.12%	1
Biological Process: protein autophosphorylation view genes	23 out of 599 3.84%	173 out of 4928 3.51%	1
Biological Process: respiratory burst involved in defense response view genes	9 out of 599 1.50%	63 out of 4928 1.28%	1
Biological Process: isopentenyl diphosphate biosynthetic process, methylerythritol 4-phosphate pathway view genes	15 out of 599 2.50%	110 out of 4928 2.23%	1
Biological Process: unsaturated fatty acid biosynthetic process view genes	6 out of 599 1.00%	40 out of 4928 0.81%	1
Biological Process: chlorophyll catabolic process view genes	6 out of 599 1.00%	40 out of 4928 0.81%	1
Biological Process: plant-type cell wall cellulose metabolic process view genes	6 out of 599 1.00%	40 out of 4928 0.81%	1
Biological Process: single-organism developmental process view genes	16 out of 599 2.67%	118 out of 4928 2.39%	1
Biological Process: sterol biosynthetic process view genes	10 out of 599 1.67%	71 out of 4928 1.44%	1
Biological Process: nucleotide metabolic process view genes	4 out of 599 0.67%	25 out of 4928 0.51%	1
Biological Process: photosynthesis view genes	4 out of 599 0.67%	25 out of 4928 0.51%	1
Biological Process: carotenoid biosynthetic process view genes	7 out of 599 1.17%	48 out of 4928 0.97%	1
Biological Process: response to karrikin view genes	12 out of 599 2.00%	87 out of 4928 1.77%	1
Biological Process: leaf morphogenesis view genes	22 out of 599 3.67%	167 out of 4928 3.39%	1
Biological Process: primary metabolic process view genes	24 out of 599 4.01%	183 out of 4928 3.71%	1
Biological Process: lithium ion transport view genes	3 out of 599 0.50%	18 out of 4928 0.37%	1
Biological Process: cell plate formation involved in plant-type cell wall biogenesis view genes	3 out of 599 0.50%	18 out of 4928 0.37%	1
Biological Process: oxidoreduction coenzyme metabolic process view genes	3 out of 599 0.50%	18 out of 4928 0.37%	1
Biological Process: negative regulation of abscisic acid-activated signaling pathway view genes	6 out of 599 1.00%	41 out of 4928 0.83%	1
Biological Process: spindle assembly view genes	4 out of 599 0.67%	26 out of 4928 0.53%	1
Biological Process: basipetal auxin transport view genes	4 out of 599 0.67%	26 out of 4928 0.53%	1
Biological Process: nucleobase-containing compound metabolic process view genes	4 out of 599 0.67%	26 out of 4928 0.53%	1
Biological Process: regulation of innate immune response view genes	4 out of 599 0.67%	26 out of 4928 0.53%	1
Biological Process: cellular aromatic compound metabolic process view genes	4 out of 599 0.67%	26 out of 4928 0.53%	1
Biological Process: regulation of post-embryonic development view genes	2 out of 599 0.33%	11 out of 4928 0.22%	1
Biological Process: endonucleolytic cleavage involved in rRNA processing view genes	2 out of 599 0.33%	11 out of 4928 0.22%	1
Biological Process: isoprenoid biosynthetic process view genes	2 out of 599 0.33%	11 out of 4928 0.22%	1
Biological Process: trichome differentiation view genes	2 out of 599 0.33%	11 out of 4928 0.22%	1
Biological Process: microgametogenesis view genes	2 out of 599 0.33%	11 out of 4928 0.22%	1
Biological Process: cellular component organization view genes	24 out of 599 4.01%	185 out of 4928 3.75%	1
Biological Process: proteolysis view genes	14 out of 599 2.34%	105 out of 4928 2.13%	1
Biological Process: proline transport view genes	5 out of 599 0.83%	34 out of 4928 0.69%	1
Biological Process: DNA recombination view genes	5 out of 599 0.83%	34 out of 4928 0.69%	1
Biological Process: nucleic acid metabolic process view genes	5 out of 599 0.83%	34 out of 4928 0.69%	1
Biological Process: response to sucrose view genes	18 out of 599 3.01%	137 out of 4928 2.78%	1
Biological Process: calcium-mediated signaling view genes	6 out of 599 1.00%	42 out of 4928 0.85%	1
Biological Process: sodium ion transmembrane transport view genes	1 out of 599 0.17%	4 out of 4928 0.08%	1
Biological Process: somatic embryogenesis view genes	1 out of 599 0.17%	4 out of 4928 0.08%	1
Biological Process: cellular potassium ion homeostasis view genes	1 out of 599 0.17%	4 out of 4928 0.08%	1
Biological Process: cytidine to uridine editing view genes	1 out of 599 0.17%	4 out of 4928 0.08%	1
Biological Process: regulation of fatty acid beta-oxidation view genes	1 out of 599 0.17%	4 out of 4928 0.08%	1
Biological Process: cellular response to cytokinin stimulus view genes	1 out of 599 0.17%	4 out of 4928 0.08%	1
Biological Process: L-phenylalanine biosynthetic process view genes	1 out of 599 0.17%	4 out of 4928 0.08%	1
Biological Process: cellular response to high light intensity view genes	1 out of 599 0.17%	4 out of 4928 0.08%	1
Biological Process: indolebutyric acid metabolic process view genes	1 out of 599 0.17%	4 out of 4928 0.08%	1
Biological Process: callose deposition in phloem sieve plate view genes	1 out of 599 0.17%	4 out of 4928 0.08%	1
Biological Process: tetrahydrofolate biosynthetic process view genes	1 out of 599 0.17%	4 out of 4928 0.08%	1
Biological Process: sterol metabolic process view genes	1 out of 599 0.17%	4 out of 4928 0.08%	1
Biological Process: plastid translation view genes	1 out of 599 0.17%	4 out of 4928 0.08%	1
Biological Process: neutral amino acid transport view genes	1 out of 599 0.17%	4 out of 4928 0.08%	1
Biological Process: double-strand break repair via synthesis-dependent strand annealing view genes	1 out of 599 0.17%	4 out of 4928 0.08%	1
Biological Process: positive regulation of abscisic acid biosynthetic process view genes	1 out of 599 0.17%	4 out of 4928 0.08%	1
Biological Process: organic hydroxy compound biosynthetic process view genes	1 out of 599 0.17%	4 out of 4928 0.08%	1
Biological Process: regulation of epidermal cell differentiation view genes	1 out of 599 0.17%	4 out of 4928 0.08%	1
Biological Process: positive regulation of cell growth view genes	1 out of 599 0.17%	4 out of 4928 0.08%	1
Biological Process: phenylpropanoid biosynthetic process view genes	1 out of 599 0.17%	4 out of 4928 0.08%	1
Biological Process: detection of hypoxia view genes	1 out of 599 0.17%	4 out of 4928 0.08%	1
Biological Process: polyamine biosynthetic process view genes	1 out of 599 0.17%	4 out of 4928 0.08%	1
Biological Process: hydrogen peroxide-mediated programmed cell death view genes	1 out of 599 0.17%	4 out of 4928 0.08%	1
Biological Process: salicylic acid metabolic process view genes	1 out of 599 0.17%	4 out of 4928 0.08%	1
Biological Process: alpha-amino acid metabolic process view genes	1 out of 599 0.17%	4 out of 4928 0.08%	1
Biological Process: positive regulation of brassinosteroid biosynthetic process view genes	1 out of 599 0.17%	4 out of 4928 0.08%	1
Biological Process: rhythmic process view genes	1 out of 599 0.17%	4 out of 4928 0.08%	1
Biological Process: cellular polysaccharide biosynthetic process view genes	1 out of 599 0.17%	4 out of 4928 0.08%	1
Biological Process: protein monoubiquitination view genes	1 out of 599 0.17%	4 out of 4928 0.08%	1
Biological Process: detection of external stimulus view genes	1 out of 599 0.17%	4 out of 4928 0.08%	1
Biological Process: phloem nitrate loading view genes	1 out of 599 0.17%	4 out of 4928 0.08%	1
Biological Process: tryptophan metabolic process view genes	1 out of 599 0.17%	4 out of 4928 0.08%	1
Biological Process: transmembrane receptor protein serine/threonine kinase signaling pathway view genes	1 out of 599 0.17%	4 out of 4928 0.08%	1
Biological Process: cellular aldehyde metabolic process view genes	1 out of 599 0.17%	4 out of 4928 0.08%	1
Biological Process: cadmium ion transmembrane transport view genes	1 out of 599 0.17%	4 out of 4928 0.08%	1
Biological Process: regulation of immune response view genes	1 out of 599 0.17%	4 out of 4928 0.08%	1
Biological Process: negative regulation of response to stimulus view genes	1 out of 599 0.17%	4 out of 4928 0.08%	1
Biological Process: Lewis a epitope biosynthetic process view genes	1 out of 599 0.17%	4 out of 4928 0.08%	1
Biological Process: regulation of reproductive process view genes	1 out of 599 0.17%	4 out of 4928 0.08%	1
Biological Process: cytokinin catabolic process view genes	1 out of 599 0.17%	4 out of 4928 0.08%	1
Biological Process: carpel formation view genes	1 out of 599 0.17%	4 out of 4928 0.08%	1
Biological Process: protein modification by small protein conjugation view genes	1 out of 599 0.17%	4 out of 4928 0.08%	1
Biological Process: pyrimidine ribonucleoside monophosphate metabolic process view genes	1 out of 599 0.17%	4 out of 4928 0.08%	1
Biological Process: apical protein localization view genes	1 out of 599 0.17%	4 out of 4928 0.08%	1
Biological Process: pyrimidine nucleotide biosynthetic process view genes	1 out of 599 0.17%	4 out of 4928 0.08%	1
Biological Process: regulation of photorespiration view genes	1 out of 599 0.17%	4 out of 4928 0.08%	1
Biological Process: chromosome segregation view genes	3 out of 599 0.50%	19 out of 4928 0.39%	1
Biological Process: metal ion transport view genes	3 out of 599 0.50%	19 out of 4928 0.39%	1
Biological Process: gametophyte development view genes	3 out of 599 0.50%	19 out of 4928 0.39%	1
Biological Process: plant-type cell wall modification view genes	13 out of 599 2.17%	98 out of 4928 1.99%	1
Biological Process: glycine catabolic process view genes	4 out of 599 0.67%	27 out of 4928 0.55%	1
Biological Process: negative regulation of biological process view genes	8 out of 599 1.34%	59 out of 4928 1.20%	1
Biological Process: protein import into peroxisome matrix view genes	8 out of 599 1.34%	59 out of 4928 1.20%	1
Biological Process: cellular protein complex assembly view genes	2 out of 599 0.33%	12 out of 4928 0.24%	1
Biological Process: stamen filament development view genes	2 out of 599 0.33%	12 out of 4928 0.24%	1
Biological Process: response to organic cyclic compound view genes	2 out of 599 0.33%	12 out of 4928 0.24%	1
Biological Process: monocarboxylic acid biosynthetic process view genes	2 out of 599 0.33%	12 out of 4928 0.24%	1
Biological Process: indole-containing compound metabolic process view genes	2 out of 599 0.33%	12 out of 4928 0.24%	1
Biological Process: cellular response to sulfate starvation view genes	2 out of 599 0.33%	12 out of 4928 0.24%	1
Biological Process: leaf development view genes	11 out of 599 1.84%	84 out of 4928 1.70%	1
Biological Process: macromolecule modification view genes	3 out of 599 0.50%	20 out of 4928 0.41%	1
Biological Process: seed maturation view genes	3 out of 599 0.50%	20 out of 4928 0.41%	1
Biological Process: pollen tube guidance view genes	3 out of 599 0.50%	20 out of 4928 0.41%	1
Biological Process: lipoate metabolic process view genes	3 out of 599 0.50%	20 out of 4928 0.41%	1
Biological Process: catabolic process view genes	4 out of 599 0.67%	28 out of 4928 0.57%	1
Biological Process: response to glucose view genes	6 out of 599 1.00%	44 out of 4928 0.89%	1
Biological Process: cellular response to water deprivation view genes	7 out of 599 1.17%	53 out of 4928 1.08%	1
Biological Process: macromolecule metabolic process view genes	6 out of 599 1.00%	45 out of 4928 0.91%	1
Biological Process: response to gibberellin view genes	6 out of 599 1.00%	45 out of 4928 0.91%	1
Biological Process: lipid catabolic process view genes	1 out of 599 0.17%	5 out of 4928 0.10%	1
Biological Process: homogalacturonan biosynthetic process view genes	1 out of 599 0.17%	5 out of 4928 0.10%	1
Biological Process: lipoate biosynthetic process view genes	1 out of 599 0.17%	5 out of 4928 0.10%	1
Biological Process: nucleoside phosphate metabolic process view genes	1 out of 599 0.17%	5 out of 4928 0.10%	1
Biological Process: protein import into nucleus, translocation view genes	1 out of 599 0.17%	5 out of 4928 0.10%	1
Biological Process: mitochondrial genome maintenance view genes	1 out of 599 0.17%	5 out of 4928 0.10%	1
Biological Process: cell wall thickening view genes	1 out of 599 0.17%	5 out of 4928 0.10%	1
Biological Process: sequestering of metal ion view genes	1 out of 599 0.17%	5 out of 4928 0.10%	1
Biological Process: circadian regulation of gene expression view genes	1 out of 599 0.17%	5 out of 4928 0.10%	1
Biological Process: fruit ripening, climacteric view genes	1 out of 599 0.17%	5 out of 4928 0.10%	1
Biological Process: chloride transport view genes	1 out of 599 0.17%	5 out of 4928 0.10%	1
Biological Process: rhamnogalacturonan I side chain metabolic process view genes	1 out of 599 0.17%	5 out of 4928 0.10%	1
Biological Process: positive regulation of vernalization response view genes	1 out of 599 0.17%	5 out of 4928 0.10%	1
Biological Process: anther wall tapetum cell fate specification view genes	1 out of 599 0.17%	5 out of 4928 0.10%	1
Biological Process: L-methionine salvage from methylthioadenosine view genes	1 out of 599 0.17%	5 out of 4928 0.10%	1
Biological Process: petal morphogenesis view genes	1 out of 599 0.17%	5 out of 4928 0.10%	1
Biological Process: response to topologically incorrect protein view genes	1 out of 599 0.17%	5 out of 4928 0.10%	1
Biological Process: microsporocyte differentiation view genes	1 out of 599 0.17%	5 out of 4928 0.10%	1
Biological Process: phospholipid transport view genes	1 out of 599 0.17%	5 out of 4928 0.10%	1
Biological Process: glucosinolate metabolic process view genes	1 out of 599 0.17%	5 out of 4928 0.10%	1
Biological Process: cellular response to light stimulus view genes	1 out of 599 0.17%	5 out of 4928 0.10%	1
Biological Process: retrograde vesicle-mediated transport, Golgi to ER view genes	1 out of 599 0.17%	5 out of 4928 0.10%	1
Biological Process: anther wall tapetum cell differentiation view genes	1 out of 599 0.17%	5 out of 4928 0.10%	1
Biological Process: phragmoplast microtubule organization view genes	1 out of 599 0.17%	5 out of 4928 0.10%	1
Biological Process: trichome morphogenesis view genes	11 out of 599 1.84%	86 out of 4928 1.75%	1
Biological Process: response to symbiotic fungus view genes	3 out of 599 0.50%	21 out of 4928 0.43%	1
Biological Process: positive regulation of organelle organization view genes	3 out of 599 0.50%	21 out of 4928 0.43%	1
Biological Process: coenzyme biosynthetic process view genes	3 out of 599 0.50%	21 out of 4928 0.43%	1
Biological Process: salicylic acid biosynthetic process view genes	16 out of 599 2.67%	127 out of 4928 2.58%	1
Biological Process: carbohydrate transport view genes	2 out of 599 0.33%	13 out of 4928 0.26%	1
Biological Process: sucrose transport view genes	2 out of 599 0.33%	13 out of 4928 0.26%	1
Biological Process: organophosphate metabolic process view genes	2 out of 599 0.33%	13 out of 4928 0.26%	1
Biological Process: meiosis I view genes	2 out of 599 0.33%	13 out of 4928 0.26%	1
Biological Process: PSII associated light-harvesting complex II catabolic process view genes	2 out of 599 0.33%	13 out of 4928 0.26%	1
Biological Process: defense response signaling pathway, resistance gene-independent view genes	2 out of 599 0.33%	13 out of 4928 0.26%	1
Biological Process: maintenance of meristem identity view genes	2 out of 599 0.33%	13 out of 4928 0.26%	1
Biological Process: RNA interference view genes	2 out of 599 0.33%	13 out of 4928 0.26%	1
Biological Process: response to organic substance view genes	9 out of 599 1.50%	70 out of 4928 1.42%	1
Biological Process: anatomical structure morphogenesis view genes	10 out of 599 1.67%	79 out of 4928 1.60%	1
Biological Process: response to cadmium ion view genes	46 out of 599 7.68%	375 out of 4928 7.61%	1
Biological Process: regulation of flower development view genes	17 out of 599 2.84%	137 out of 4928 2.78%	1
Biological Process: floral whorl development view genes	4 out of 599 0.67%	30 out of 4928 0.61%	1
Biological Process: phenylpropanoid metabolic process view genes	3 out of 599 0.50%	22 out of 4928 0.45%	1
Biological Process: response to temperature stimulus view genes	9 out of 599 1.50%	72 out of 4928 1.46%	1
Biological Process: peroxisome localization view genes	2 out of 599 0.33%	14 out of 4928 0.28%	1
Biological Process: Golgi localization view genes	2 out of 599 0.33%	14 out of 4928 0.28%	1
Biological Process: mitochondrion localization view genes	2 out of 599 0.33%	14 out of 4928 0.28%	1
Biological Process: abscisic acid transport view genes	2 out of 599 0.33%	14 out of 4928 0.28%	1
Biological Process: response to reactive oxygen species view genes	2 out of 599 0.33%	14 out of 4928 0.28%	1
Biological Process: cadmium ion transport view genes	2 out of 599 0.33%	14 out of 4928 0.28%	1
Biological Process: diterpenoid biosynthetic process view genes	2 out of 599 0.33%	14 out of 4928 0.28%	1
Biological Process: calcium ion transmembrane transport view genes	2 out of 599 0.33%	14 out of 4928 0.28%	1
Biological Process: indole glucosinolate catabolic process view genes	2 out of 599 0.33%	14 out of 4928 0.28%	1
Biological Process: cellular nitrogen compound biosynthetic process view genes	2 out of 599 0.33%	14 out of 4928 0.28%	1
Biological Process: regulation of meiosis view genes	2 out of 599 0.33%	14 out of 4928 0.28%	1
Biological Process: protein phosphorylation view genes	37 out of 599 6.18%	304 out of 4928 6.17%	1
Biological Process: response to heat view genes	17 out of 599 2.84%	139 out of 4928 2.82%	1
Biological Process: hydrogen peroxide catabolic process view genes	7 out of 599 1.17%	56 out of 4928 1.14%	1
Biological Process: gene silencing by RNA view genes	7 out of 599 1.17%	56 out of 4928 1.14%	1
Biological Process: multidimensional cell growth view genes	10 out of 599 1.67%	81 out of 4928 1.64%	1
Biological Process: organic substance metabolic process view genes	9 out of 599 1.50%	73 out of 4928 1.48%	1
Biological Process: sporopollenin biosynthetic process view genes	1 out of 599 0.17%	6 out of 4928 0.12%	1
Biological Process: protein localization view genes	1 out of 599 0.17%	6 out of 4928 0.12%	1
Biological Process: megasporogenesis view genes	1 out of 599 0.17%	6 out of 4928 0.12%	1
Biological Process: L-ascorbic acid biosynthetic process view genes	1 out of 599 0.17%	6 out of 4928 0.12%	1
Biological Process: receptor-mediated endocytosis view genes	1 out of 599 0.17%	6 out of 4928 0.12%	1
Biological Process: negative regulation of leaf senescence view genes	1 out of 599 0.17%	6 out of 4928 0.12%	1
Biological Process: alcohol biosynthetic process view genes	1 out of 599 0.17%	6 out of 4928 0.12%	1
Biological Process: pseudouridine synthesis view genes	1 out of 599 0.17%	6 out of 4928 0.12%	1
Biological Process: nuclear import view genes	1 out of 599 0.17%	6 out of 4928 0.12%	1
Biological Process: glycerol metabolic process view genes	1 out of 599 0.17%	6 out of 4928 0.12%	1
Biological Process: long-chain fatty acid metabolic process view genes	1 out of 599 0.17%	6 out of 4928 0.12%	1
Biological Process: cellular response to unfolded protein view genes	1 out of 599 0.17%	6 out of 4928 0.12%	1
Biological Process: potassium ion import view genes	1 out of 599 0.17%	6 out of 4928 0.12%	1
Biological Process: SRP-dependent cotranslational protein targeting to membrane view genes	1 out of 599 0.17%	6 out of 4928 0.12%	1
Biological Process: positive regulation of growth view genes	1 out of 599 0.17%	6 out of 4928 0.12%	1
Biological Process: ATP synthesis coupled proton transport view genes	1 out of 599 0.17%	6 out of 4928 0.12%	1
Biological Process: pollination view genes	1 out of 599 0.17%	6 out of 4928 0.12%	1
Biological Process: cellular response to cold view genes	1 out of 599 0.17%	6 out of 4928 0.12%	1
Biological Process: 5-carbamoylmethyluridine metabolic process view genes	1 out of 599 0.17%	6 out of 4928 0.12%	1
Biological Process: phospholipid biosynthetic process view genes	1 out of 599 0.17%	6 out of 4928 0.12%	1
Biological Process: regulation of double fertilization forming a zygote and endosperm view genes	1 out of 599 0.17%	6 out of 4928 0.12%	1
Biological Process: establishment of cell polarity view genes	1 out of 599 0.17%	6 out of 4928 0.12%	1
Biological Process: secretion by cell view genes	1 out of 599 0.17%	6 out of 4928 0.12%	1
Biological Process: hydrogen peroxide transmembrane transport view genes	1 out of 599 0.17%	6 out of 4928 0.12%	1
Biological Process: regulation of actin filament polymerization view genes	1 out of 599 0.17%	6 out of 4928 0.12%	1
Biological Process: sphingoid biosynthetic process view genes	1 out of 599 0.17%	6 out of 4928 0.12%	1
Biological Process: negative regulation of metabolic process view genes	1 out of 599 0.17%	6 out of 4928 0.12%	1
Biological Process: primary cell wall biogenesis view genes	1 out of 599 0.17%	6 out of 4928 0.12%	1
Biological Process: water transport view genes	11 out of 599 1.84%	90 out of 4928 1.83%	1
Biological Process: reproductive structure development view genes	11 out of 599 1.84%	90 out of 4928 1.83%	1
Biological Process: starch metabolic process view genes	3 out of 599 0.50%	23 out of 4928 0.47%	1
Biological Process: transmembrane receptor protein tyrosine kinase signaling pathway view genes	3 out of 599 0.50%	23 out of 4928 0.47%	1
Biological Process: defense response to virus view genes	3 out of 599 0.50%	23 out of 4928 0.47%	1
Biological Process: electron transport chain view genes	7 out of 599 1.17%	57 out of 4928 1.16%	1
Biological Process: response to UV-B view genes	9 out of 599 1.50%	74 out of 4928 1.50%	1
Biological Process: production of ta-siRNAs involved in RNA interference view genes	9 out of 599 1.50%	74 out of 4928 1.50%	1
Biological Process: regulation of primary metabolic process view genes	4 out of 599 0.67%	32 out of 4928 0.65%	1
Biological Process: response to cyclopentenone view genes	6 out of 599 1.00%	49 out of 4928 0.99%	1
Biological Process: abscisic acid-activated signaling pathway view genes	16 out of 599 2.67%	133 out of 4928 2.70%	1
Biological Process: biological regulation view genes	2 out of 599 0.33%	15 out of 4928 0.30%	1
Biological Process: auxin efflux view genes	2 out of 599 0.33%	15 out of 4928 0.30%	1
Biological Process: maintenance of floral organ identity view genes	2 out of 599 0.33%	15 out of 4928 0.30%	1
Biological Process: peroxisome organization view genes	2 out of 599 0.33%	15 out of 4928 0.30%	1
Biological Process: fatty acid metabolic process view genes	2 out of 599 0.33%	15 out of 4928 0.30%	1
Biological Process: response to red light view genes	7 out of 599 1.17%	58 out of 4928 1.18%	1
Biological Process: regulation of circadian rhythm view genes	3 out of 599 0.50%	24 out of 4928 0.49%	1
Biological Process: acetyl-CoA metabolic process view genes	4 out of 599 0.67%	33 out of 4928 0.67%	1
Biological Process: cell development view genes	4 out of 599 0.67%	33 out of 4928 0.67%	1
Biological Process: brassinosteroid mediated signaling pathway view genes	5 out of 599 0.83%	42 out of 4928 0.85%	1
Biological Process: cellular biosynthetic process view genes	14 out of 599 2.34%	119 out of 4928 2.41%	1
Biological Process: programmed cell death view genes	2 out of 599 0.33%	16 out of 4928 0.32%	1
Biological Process: organonitrogen compound biosynthetic process view genes	2 out of 599 0.33%	16 out of 4928 0.32%	1
Biological Process: seedling development view genes	2 out of 599 0.33%	16 out of 4928 0.32%	1
Biological Process: meiosis view genes	2 out of 599 0.33%	16 out of 4928 0.32%	1
Biological Process: pollen maturation view genes	2 out of 599 0.33%	16 out of 4928 0.32%	1
Biological Process: negative regulation of MAP kinase activity view genes	2 out of 599 0.33%	16 out of 4928 0.32%	1
Biological Process: cysteine biosynthetic process from serine view genes	1 out of 599 0.17%	7 out of 4928 0.14%	1
Biological Process: small molecule biosynthetic process view genes	1 out of 599 0.17%	7 out of 4928 0.14%	1
Biological Process: response to absence of light view genes	1 out of 599 0.17%	7 out of 4928 0.14%	1
Biological Process: negative regulation of cell proliferation view genes	1 out of 599 0.17%	7 out of 4928 0.14%	1
Biological Process: endoplasmic reticulum tubular network organization view genes	1 out of 599 0.17%	7 out of 4928 0.14%	1
Biological Process: stem cell maintenance view genes	1 out of 599 0.17%	7 out of 4928 0.14%	1
Biological Process: pollen sperm cell differentiation view genes	1 out of 599 0.17%	7 out of 4928 0.14%	1
Biological Process: microtubule bundle formation view genes	1 out of 599 0.17%	7 out of 4928 0.14%	1
Biological Process: galactose metabolic process view genes	1 out of 599 0.17%	7 out of 4928 0.14%	1
Biological Process: negative regulation of protein kinase activity view genes	1 out of 599 0.17%	7 out of 4928 0.14%	1
Biological Process: nitric oxide mediated signal transduction view genes	1 out of 599 0.17%	7 out of 4928 0.14%	1
Biological Process: transpiration view genes	1 out of 599 0.17%	7 out of 4928 0.14%	1
Biological Process: maintenance of floral meristem identity view genes	1 out of 599 0.17%	7 out of 4928 0.14%	1
Biological Process: negative regulation of DNA recombination view genes	1 out of 599 0.17%	7 out of 4928 0.14%	1
Biological Process: response to nitrogen compound view genes	1 out of 599 0.17%	7 out of 4928 0.14%	1
Biological Process: interspecies interaction between organisms view genes	1 out of 599 0.17%	7 out of 4928 0.14%	1
Biological Process: reproductive process view genes	1 out of 599 0.17%	7 out of 4928 0.14%	1
Biological Process: tRNA modification view genes	1 out of 599 0.17%	7 out of 4928 0.14%	1
Biological Process: immune response-regulating signaling pathway view genes	1 out of 599 0.17%	7 out of 4928 0.14%	1
Biological Process: regulation of anthocyanin biosynthetic process view genes	1 out of 599 0.17%	7 out of 4928 0.14%	1
Biological Process: cellular response to hormone stimulus view genes	1 out of 599 0.17%	7 out of 4928 0.14%	1
Biological Process: trehalose biosynthetic process view genes	1 out of 599 0.17%	7 out of 4928 0.14%	1
Biological Process: female gamete generation view genes	1 out of 599 0.17%	7 out of 4928 0.14%	1
Biological Process: regulation of transcription, DNA-templated view genes	49 out of 599 8.18%	413 out of 4928 8.38%	1
Biological Process: lipid biosynthetic process view genes	3 out of 599 0.50%	25 out of 4928 0.51%	1
Biological Process: asymmetric cell division view genes	3 out of 599 0.50%	25 out of 4928 0.51%	1
Biological Process: telomere maintenance in response to DNA damage view genes	3 out of 599 0.50%	25 out of 4928 0.51%	1
Biological Process: fatty acid beta-oxidation view genes	13 out of 599 2.17%	111 out of 4928 2.25%	1
Biological Process: ATP catabolic process view genes	9 out of 599 1.50%	77 out of 4928 1.56%	1
Biological Process: organic cyclic compound biosynthetic process view genes	7 out of 599 1.17%	60 out of 4928 1.22%	1
Biological Process: regulation of G2/M transition of mitotic cell cycle view genes	4 out of 599 0.67%	34 out of 4928 0.69%	1
Biological Process: posttranscriptional gene silencing by RNA view genes	4 out of 599 0.67%	34 out of 4928 0.69%	1
Biological Process: aromatic compound biosynthetic process view genes	6 out of 599 1.00%	52 out of 4928 1.06%	1
Biological Process: root hair cell differentiation view genes	12 out of 599 2.00%	104 out of 4928 2.11%	1
Biological Process: callose deposition in cell wall view genes	3 out of 599 0.50%	26 out of 4928 0.53%	1
Biological Process: regulation of telomere maintenance view genes	3 out of 599 0.50%	26 out of 4928 0.53%	1
Biological Process: negative regulation of long-day photoperiodism, flowering view genes	2 out of 599 0.33%	17 out of 4928 0.34%	1
Biological Process: cellular component organization or biogenesis view genes	4 out of 599 0.67%	35 out of 4928 0.71%	1
Biological Process: plant-type hypersensitive response view genes	4 out of 599 0.67%	35 out of 4928 0.71%	1
Biological Process: regulation of timing of transition from vegetative to reproductive phase view genes	4 out of 599 0.67%	35 out of 4928 0.71%	1
Biological Process: intracellular transport view genes	4 out of 599 0.67%	35 out of 4928 0.71%	1
Biological Process: cold acclimation view genes	5 out of 599 0.83%	44 out of 4928 0.89%	1
Biological Process: transcription, DNA-templated view genes	5 out of 599 0.83%	44 out of 4928 0.89%	1
Biological Process: cell differentiation view genes	12 out of 599 2.00%	105 out of 4928 2.13%	1
Biological Process: response to zinc ion view genes	7 out of 599 1.17%	62 out of 4928 1.26%	1
Biological Process: chloroplast organization view genes	7 out of 599 1.17%	62 out of 4928 1.26%	1
Biological Process: pollen-pistil interaction view genes	1 out of 599 0.17%	8 out of 4928 0.16%	1
Biological Process: post-embryonic organ development view genes	1 out of 599 0.17%	8 out of 4928 0.16%	1
Biological Process: regulation of stem cell division view genes	1 out of 599 0.17%	8 out of 4928 0.16%	1
Biological Process: cell wall macromolecule catabolic process view genes	1 out of 599 0.17%	8 out of 4928 0.16%	1
Biological Process: positive regulation of protein catabolic process view genes	1 out of 599 0.17%	8 out of 4928 0.16%	1
Biological Process: RNA stabilization view genes	1 out of 599 0.17%	8 out of 4928 0.16%	1
Biological Process: terpenoid biosynthetic process view genes	1 out of 599 0.17%	8 out of 4928 0.16%	1
Biological Process: protein catabolic process view genes	1 out of 599 0.17%	8 out of 4928 0.16%	1
Biological Process: dolichol biosynthetic process view genes	1 out of 599 0.17%	8 out of 4928 0.16%	1
Biological Process: de-etiolation view genes	1 out of 599 0.17%	8 out of 4928 0.16%	1
Biological Process: base conversion or substitution editing view genes	1 out of 599 0.17%	8 out of 4928 0.16%	1
Biological Process: arabinogalactan protein metabolic process view genes	1 out of 599 0.17%	8 out of 4928 0.16%	1
Biological Process: cellular macromolecule catabolic process view genes	1 out of 599 0.17%	8 out of 4928 0.16%	1
Biological Process: protein O-linked glycosylation via hydroxyproline view genes	1 out of 599 0.17%	8 out of 4928 0.16%	1
Biological Process: positive regulation of cell differentiation view genes	1 out of 599 0.17%	8 out of 4928 0.16%	1
Biological Process: root meristem growth view genes	1 out of 599 0.17%	8 out of 4928 0.16%	1
Biological Process: regulation of shoot system development view genes	1 out of 599 0.17%	8 out of 4928 0.16%	1
Biological Process: chiasma assembly view genes	1 out of 599 0.17%	8 out of 4928 0.16%	1
Biological Process: regulation of cell proliferation view genes	4 out of 599 0.67%	36 out of 4928 0.73%	1
Biological Process: developmental growth view genes	4 out of 599 0.67%	36 out of 4928 0.73%	1
Biological Process: cell fate specification view genes	3 out of 599 0.50%	27 out of 4928 0.55%	1
Biological Process: DNA metabolic process view genes	6 out of 599 1.00%	54 out of 4928 1.10%	1
Biological Process: phosphorylation view genes	16 out of 599 2.67%	141 out of 4928 2.86%	1
Biological Process: regulation of chlorophyll biosynthetic process view genes	2 out of 599 0.33%	18 out of 4928 0.37%	1
Biological Process: drug transmembrane transport view genes	2 out of 599 0.33%	18 out of 4928 0.37%	1
Biological Process: regulation of photomorphogenesis view genes	2 out of 599 0.33%	18 out of 4928 0.37%	1
Biological Process: developmental cell growth view genes	2 out of 599 0.33%	18 out of 4928 0.37%	1
Biological Process: cellular catabolic process view genes	2 out of 599 0.33%	18 out of 4928 0.37%	1
Biological Process: chitin catabolic process view genes	2 out of 599 0.33%	18 out of 4928 0.37%	1
Biological Process: production of miRNAs involved in gene silencing by miRNA view genes	9 out of 599 1.50%	81 out of 4928 1.64%	1
Biological Process: cotyledon development view genes	5 out of 599 0.83%	46 out of 4928 0.93%	1
Biological Process: mRNA splicing, via spliceosome view genes	6 out of 599 1.00%	55 out of 4928 1.12%	1
Biological Process: cellular developmental process view genes	4 out of 599 0.67%	37 out of 4928 0.75%	1
Biological Process: anthocyanin-containing compound biosynthetic process view genes	4 out of 599 0.67%	37 out of 4928 0.75%	1
Biological Process: response to cytokinin view genes	4 out of 599 0.67%	37 out of 4928 0.75%	1
Biological Process: lipid transport view genes	3 out of 599 0.50%	28 out of 4928 0.57%	1
Biological Process: cortical microtubule organization view genes	3 out of 599 0.50%	28 out of 4928 0.57%	1
Biological Process: regulation of cellular component organization view genes	1 out of 599 0.17%	9 out of 4928 0.18%	1
Biological Process: peptidyl-tyrosine dephosphorylation view genes	1 out of 599 0.17%	9 out of 4928 0.18%	1
Biological Process: ATP hydrolysis coupled proton transport view genes	1 out of 599 0.17%	9 out of 4928 0.18%	1
Biological Process: radial pattern formation view genes	1 out of 599 0.17%	9 out of 4928 0.18%	1
Biological Process: tryptophan biosynthetic process view genes	1 out of 599 0.17%	9 out of 4928 0.18%	1
Biological Process: chloroplast-nucleus signaling pathway view genes	1 out of 599 0.17%	9 out of 4928 0.18%	1
Biological Process: regulation of gene silencing view genes	1 out of 599 0.17%	9 out of 4928 0.18%	1
Biological Process: positive regulation of long-day photoperiodism, flowering view genes	1 out of 599 0.17%	9 out of 4928 0.18%	1
Biological Process: regulation of post-embryonic root development view genes	1 out of 599 0.17%	9 out of 4928 0.18%	1
Biological Process: negative regulation of chlorophyll biosynthetic process view genes	1 out of 599 0.17%	9 out of 4928 0.18%	1
Biological Process: brassinosteroid biosynthetic process view genes	6 out of 599 1.00%	56 out of 4928 1.14%	1
Biological Process: nitrogen compound metabolic process view genes	4 out of 599 0.67%	38 out of 4928 0.77%	1
Biological Process: anther development view genes	4 out of 599 0.67%	38 out of 4928 0.77%	1
Biological Process: ovule development view genes	11 out of 599 1.84%	101 out of 4928 2.05%	1
Biological Process: cellular process involved in reproduction view genes	3 out of 599 0.50%	29 out of 4928 0.59%	1
Biological Process: response to carbohydrate view genes	3 out of 599 0.50%	29 out of 4928 0.59%	1
Biological Process: methionine biosynthetic process view genes	7 out of 599 1.17%	66 out of 4928 1.34%	1
Biological Process: response to high light intensity view genes	9 out of 599 1.50%	84 out of 4928 1.70%	1
Biological Process: transport view genes	9 out of 599 1.50%	84 out of 4928 1.70%	1
Biological Process: histone lysine methylation view genes	4 out of 599 0.67%	39 out of 4928 0.79%	1
Biological Process: cytokinin-activated signaling pathway view genes	4 out of 599 0.67%	39 out of 4928 0.79%	1
Biological Process: regulation of cellular macromolecule biosynthetic process view genes	2 out of 599 0.33%	20 out of 4928 0.41%	1
Biological Process: phosphorelay signal transduction system view genes	2 out of 599 0.33%	20 out of 4928 0.41%	1
Biological Process: root hair cell development view genes	2 out of 599 0.33%	20 out of 4928 0.41%	1
Biological Process: regulation of unidimensional cell growth view genes	6 out of 599 1.00%	58 out of 4928 1.18%	1
Biological Process: DNA mediated transformation view genes	3 out of 599 0.50%	30 out of 4928 0.61%	1
Biological Process: lipid storage view genes	3 out of 599 0.50%	30 out of 4928 0.61%	1
Biological Process: cytoplasmic transport view genes	3 out of 599 0.50%	30 out of 4928 0.61%	1
Biological Process: response to iron ion view genes	3 out of 599 0.50%	30 out of 4928 0.61%	1
Biological Process: synapsis view genes	3 out of 599 0.50%	30 out of 4928 0.61%	1
Biological Process: meristem growth view genes	1 out of 599 0.17%	10 out of 4928 0.20%	1
Biological Process: regulation of defense response to bacterium view genes	1 out of 599 0.17%	10 out of 4928 0.20%	1
Biological Process: root hair initiation view genes	1 out of 599 0.17%	10 out of 4928 0.20%	1
Biological Process: integument development view genes	1 out of 599 0.17%	10 out of 4928 0.20%	1
Biological Process: regulation of seed maturation view genes	1 out of 599 0.17%	10 out of 4928 0.20%	1
Biological Process: ubiquinone biosynthetic process view genes	1 out of 599 0.17%	10 out of 4928 0.20%	1
Biological Process: very long-chain fatty acid metabolic process view genes	1 out of 599 0.17%	10 out of 4928 0.20%	1
Biological Process: transcription factor import into nucleus view genes	1 out of 599 0.17%	10 out of 4928 0.20%	1
Biological Process: positive regulation of short-day photoperiodism, flowering view genes	1 out of 599 0.17%	10 out of 4928 0.20%	1
Biological Process: cellular response to heat view genes	1 out of 599 0.17%	10 out of 4928 0.20%	1
Biological Process: trichome patterning view genes	1 out of 599 0.17%	10 out of 4928 0.20%	1
Biological Process: protein ADP-ribosylation view genes	1 out of 599 0.17%	10 out of 4928 0.20%	1
Biological Process: chromatin organization view genes	1 out of 599 0.17%	10 out of 4928 0.20%	1
Biological Process: single organism signaling view genes	1 out of 599 0.17%	10 out of 4928 0.20%	1
Biological Process: post-embryonic root development view genes	1 out of 599 0.17%	10 out of 4928 0.20%	1
Biological Process: maintenance of root meristem identity view genes	1 out of 599 0.17%	10 out of 4928 0.20%	1
Biological Process: polysaccharide biosynthetic process view genes	5 out of 599 0.83%	49 out of 4928 0.99%	1
Biological Process: cell communication view genes	4 out of 599 0.67%	40 out of 4928 0.81%	1
Biological Process: response to endogenous stimulus view genes	2 out of 599 0.33%	21 out of 4928 0.43%	1
Biological Process: glucose metabolic process view genes	2 out of 599 0.33%	21 out of 4928 0.43%	1
Biological Process: defense response by callose deposition view genes	2 out of 599 0.33%	21 out of 4928 0.43%	1
Biological Process: nuclear division view genes	2 out of 599 0.33%	21 out of 4928 0.43%	1
Biological Process: growth view genes	2 out of 599 0.33%	21 out of 4928 0.43%	1
Biological Process: gene silencing view genes	3 out of 599 0.50%	31 out of 4928 0.63%	1
Biological Process: flower morphogenesis view genes	4 out of 599 0.67%	41 out of 4928 0.83%	1
Biological Process: intracellular signal transduction view genes	6 out of 599 1.00%	60 out of 4928 1.22%	1
Biological Process: gibberellic acid mediated signaling pathway view genes	6 out of 599 1.00%	60 out of 4928 1.22%	1
Biological Process: protein autoubiquitination view genes	1 out of 599 0.17%	11 out of 4928 0.22%	1
Biological Process: male gamete generation view genes	1 out of 599 0.17%	11 out of 4928 0.22%	1
Biological Process: regulation of seed growth view genes	1 out of 599 0.17%	11 out of 4928 0.22%	1
Biological Process: lateral root morphogenesis view genes	1 out of 599 0.17%	11 out of 4928 0.22%	1
Biological Process: starch catabolic process view genes	1 out of 599 0.17%	11 out of 4928 0.22%	1
Biological Process: suspensor development view genes	1 out of 599 0.17%	11 out of 4928 0.22%	1
Biological Process: cellular protein localization view genes	1 out of 599 0.17%	11 out of 4928 0.22%	1
Biological Process: nucleolus organization view genes	1 out of 599 0.17%	11 out of 4928 0.22%	1
Biological Process: steroid biosynthetic process view genes	1 out of 599 0.17%	11 out of 4928 0.22%	1
Biological Process: auxin influx view genes	1 out of 599 0.17%	11 out of 4928 0.22%	1
Biological Process: response to virus view genes	1 out of 599 0.17%	11 out of 4928 0.22%	1
Biological Process: cellular response to indolebutyric acid stimulus view genes	1 out of 599 0.17%	11 out of 4928 0.22%	1
Biological Process: response to freezing view genes	3 out of 599 0.50%	32 out of 4928 0.65%	1
Biological Process: actin filament-based movement view genes	2 out of 599 0.33%	22 out of 4928 0.45%	1
Biological Process: carboxylic acid metabolic process view genes	2 out of 599 0.33%	22 out of 4928 0.45%	1
Biological Process: cation transport view genes	2 out of 599 0.33%	22 out of 4928 0.45%	1
Biological Process: cell wall organization view genes	10 out of 599 1.67%	98 out of 4928 1.99%	1
Biological Process: seed dormancy process view genes	5 out of 599 0.83%	52 out of 4928 1.06%	1
Biological Process: cell cycle process view genes	5 out of 599 0.83%	52 out of 4928 1.06%	1
Biological Process: response to blue light view genes	4 out of 599 0.67%	43 out of 4928 0.87%	1
Biological Process: positive regulation of seed germination view genes	2 out of 599 0.33%	23 out of 4928 0.47%	1
Biological Process: nucleotide biosynthetic process view genes	2 out of 599 0.33%	23 out of 4928 0.47%	1
Biological Process: protein targeting to chloroplast view genes	2 out of 599 0.33%	23 out of 4928 0.47%	1
Biological Process: multi-organism process view genes	2 out of 599 0.33%	23 out of 4928 0.47%	1
Biological Process: seed germination view genes	11 out of 599 1.84%	109 out of 4928 2.21%	1
Biological Process: phloem or xylem histogenesis view genes	1 out of 599 0.17%	12 out of 4928 0.24%	1
Biological Process: cellular heat acclimation view genes	1 out of 599 0.17%	12 out of 4928 0.24%	1
Biological Process: nucleobase-containing compound biosynthetic process view genes	1 out of 599 0.17%	12 out of 4928 0.24%	1
Biological Process: telomere maintenance view genes	1 out of 599 0.17%	12 out of 4928 0.24%	1
Biological Process: sulfur amino acid metabolic process view genes	1 out of 599 0.17%	12 out of 4928 0.24%	1
Biological Process: multicellular organismal process view genes	1 out of 599 0.17%	12 out of 4928 0.24%	1
Biological Process: negative regulation of short-day photoperiodism, flowering view genes	1 out of 599 0.17%	12 out of 4928 0.24%	1
Biological Process: malate metabolic process view genes	1 out of 599 0.17%	12 out of 4928 0.24%	1
Biological Process: cell morphogenesis involved in differentiation view genes	1 out of 599 0.17%	12 out of 4928 0.24%	1
Biological Process: carotenoid metabolic process view genes	1 out of 599 0.17%	12 out of 4928 0.24%	1
Biological Process: positive regulation of biological process view genes	2 out of 599 0.33%	24 out of 4928 0.49%	1
Biological Process: regulation of cyclin-dependent protein serine/threonine kinase activity view genes	2 out of 599 0.33%	24 out of 4928 0.49%	1
Biological Process: mRNA modification view genes	2 out of 599 0.33%	24 out of 4928 0.49%	1
Biological Process: systemic acquired resistance view genes	10 out of 599 1.67%	102 out of 4928 2.07%	1
Biological Process: regulation of hormone levels view genes	4 out of 599 0.67%	45 out of 4928 0.91%	1
Biological Process: aromatic amino acid family metabolic process view genes	1 out of 599 0.17%	13 out of 4928 0.26%	1
Biological Process: sulfur compound biosynthetic process view genes	1 out of 599 0.17%	13 out of 4928 0.26%	1
Biological Process: maintenance of inflorescence meristem identity view genes	1 out of 599 0.17%	13 out of 4928 0.26%	1
Biological Process: protein targeting to plasma membrane view genes	1 out of 599 0.17%	13 out of 4928 0.26%	1
Biological Process: carbohydrate derivative metabolic process view genes	1 out of 599 0.17%	13 out of 4928 0.26%	1
Biological Process: methylation-dependent chromatin silencing view genes	5 out of 599 0.83%	55 out of 4928 1.12%	1
Biological Process: response to ozone view genes	3 out of 599 0.50%	35 out of 4928 0.71%	1
Biological Process: trichome branching view genes	3 out of 599 0.50%	35 out of 4928 0.71%	1
Biological Process: embryo sac development view genes	6 out of 599 1.00%	65 out of 4928 1.32%	1
Biological Process: pentacyclic triterpenoid biosynthetic process view genes	2 out of 599 0.33%	25 out of 4928 0.51%	1
Biological Process: cellular response to organic substance view genes	5 out of 599 0.83%	56 out of 4928 1.14%	1
Biological Process: pyrimidine ribonucleotide biosynthetic process view genes	5 out of 599 0.83%	56 out of 4928 1.14%	1
Biological Process: histone phosphorylation view genes	3 out of 599 0.50%	36 out of 4928 0.73%	1
Biological Process: inflorescence development view genes	3 out of 599 0.50%	36 out of 4928 0.73%	1
Biological Process: cell cycle view genes	3 out of 599 0.50%	36 out of 4928 0.73%	1
Biological Process: N-terminal protein myristoylation view genes	7 out of 599 1.17%	76 out of 4928 1.54%	1
Biological Process: potassium ion transmembrane transport view genes	1 out of 599 0.17%	14 out of 4928 0.28%	1
Biological Process: multicellular organism reproduction view genes	1 out of 599 0.17%	14 out of 4928 0.28%	1
Biological Process: regulation of response to stimulus view genes	1 out of 599 0.17%	14 out of 4928 0.28%	1
Biological Process: proanthocyanidin biosynthetic process view genes	1 out of 599 0.17%	14 out of 4928 0.28%	1
Biological Process: regulation of nucleobase-containing compound metabolic process view genes	1 out of 599 0.17%	14 out of 4928 0.28%	1
Biological Process: formation of organ boundary view genes	1 out of 599 0.17%	14 out of 4928 0.28%	1
Biological Process: regulation of anthocyanin metabolic process view genes	1 out of 599 0.17%	14 out of 4928 0.28%	1
Biological Process: embryo development view genes	4 out of 599 0.67%	47 out of 4928 0.95%	1
Biological Process: microtubule nucleation view genes	4 out of 599 0.67%	47 out of 4928 0.95%	1
Biological Process: chromatin assembly or disassembly view genes	2 out of 599 0.33%	26 out of 4928 0.53%	1
Biological Process: embryonic pattern specification view genes	2 out of 599 0.33%	26 out of 4928 0.53%	1
Biological Process: response to gamma radiation view genes	3 out of 599 0.50%	37 out of 4928 0.75%	1
Biological Process: histone modification view genes	3 out of 599 0.50%	37 out of 4928 0.75%	1
Biological Process: protein dephosphorylation view genes	3 out of 599 0.50%	37 out of 4928 0.75%	1
Biological Process: meiotic DNA double-strand break formation view genes	3 out of 599 0.50%	37 out of 4928 0.75%	1
Biological Process: cytokinesis by cell plate formation view genes	7 out of 599 1.17%	78 out of 4928 1.58%	1
Biological Process: regulation of meristem development view genes	1 out of 599 0.17%	15 out of 4928 0.30%	1
Biological Process: polysaccharide catabolic process view genes	1 out of 599 0.17%	15 out of 4928 0.30%	1
Biological Process: SCF-dependent proteasomal ubiquitin-dependent protein catabolic process view genes	1 out of 599 0.17%	15 out of 4928 0.30%	1
Biological Process: regulation of phosphorylation view genes	1 out of 599 0.17%	15 out of 4928 0.30%	1
Biological Process: DNA duplex unwinding view genes	1 out of 599 0.17%	15 out of 4928 0.30%	1
Biological Process: RNA-dependent DNA replication view genes	1 out of 599 0.17%	15 out of 4928 0.30%	1
Biological Process: embryo sac cellularization view genes	1 out of 599 0.17%	15 out of 4928 0.30%	1
Biological Process: sulfur compound metabolic process view genes	1 out of 599 0.17%	15 out of 4928 0.30%	1
Biological Process: double-strand break repair view genes	1 out of 599 0.17%	15 out of 4928 0.30%	1
Biological Process: double-strand break repair via homologous recombination view genes	2 out of 599 0.33%	27 out of 4928 0.55%	1
Biological Process: organic substance catabolic process view genes	2 out of 599 0.33%	27 out of 4928 0.55%	1
Biological Process: cytokinesis view genes	3 out of 599 0.50%	38 out of 4928 0.77%	1
Biological Process: regulation of gene expression, epigenetic view genes	5 out of 599 0.83%	59 out of 4928 1.20%	1
Biological Process: cell adhesion view genes	5 out of 599 0.83%	59 out of 4928 1.20%	1
Biological Process: amino acid import view genes	7 out of 599 1.17%	79 out of 4928 1.60%	1
Biological Process: plant-type cell wall biogenesis view genes	4 out of 599 0.67%	49 out of 4928 0.99%	1
Biological Process: fatty acid biosynthetic process view genes	2 out of 599 0.33%	28 out of 4928 0.57%	1
Biological Process: chromosome organization view genes	2 out of 599 0.33%	28 out of 4928 0.57%	1
Biological Process: regulation of pollen tube growth view genes	2 out of 599 0.33%	28 out of 4928 0.57%	1
Biological Process: DNA-templated transcription, elongation view genes	2 out of 599 0.33%	28 out of 4928 0.57%	1
Biological Process: DNA integration view genes	1 out of 599 0.17%	16 out of 4928 0.32%	1
Biological Process: cellular response to salt stress view genes	1 out of 599 0.17%	16 out of 4928 0.32%	1
Biological Process: red, far-red light phototransduction view genes	1 out of 599 0.17%	16 out of 4928 0.32%	1
Biological Process: transcription from RNA polymerase II promoter view genes	1 out of 599 0.17%	16 out of 4928 0.32%	1
Biological Process: karyogamy view genes	1 out of 599 0.17%	16 out of 4928 0.32%	1
Biological Process: proteasome core complex assembly view genes	6 out of 599 1.00%	71 out of 4928 1.44%	1
Biological Process: DNA endoreduplication view genes	5 out of 599 0.83%	61 out of 4928 1.24%	1
Biological Process: translational initiation view genes	3 out of 599 0.50%	40 out of 4928 0.81%	1
Biological Process: ethylene biosynthetic process view genes	3 out of 599 0.50%	40 out of 4928 0.81%	1
Biological Process: vernalization response view genes	4 out of 599 0.67%	51 out of 4928 1.03%	1
Biological Process: blue light signaling pathway view genes	2 out of 599 0.33%	29 out of 4928 0.59%	1
Biological Process: microtubule cytoskeleton organization view genes	5 out of 599 0.83%	62 out of 4928 1.26%	1
Biological Process: DNA damage checkpoint view genes	1 out of 599 0.17%	17 out of 4928 0.34%	1
Biological Process: carbohydrate transmembrane transport view genes	1 out of 599 0.17%	17 out of 4928 0.34%	1
Biological Process: regulation of root meristem growth view genes	1 out of 599 0.17%	17 out of 4928 0.34%	1
Biological Process: regulation of salicylic acid mediated signaling pathway view genes	1 out of 599 0.17%	17 out of 4928 0.34%	1
Biological Process: defense response, incompatible interaction view genes	3 out of 599 0.50%	41 out of 4928 0.83%	1
Biological Process: floral organ formation view genes	3 out of 599 0.50%	41 out of 4928 0.83%	1
Biological Process: chloroplast relocation view genes	4 out of 599 0.67%	52 out of 4928 1.06%	1
Biological Process: cellular protein modification process view genes	10 out of 599 1.67%	113 out of 4928 2.29%	1
Biological Process: photomorphogenesis view genes	10 out of 599 1.67%	113 out of 4928 2.29%	1
Biological Process: anatomical structure development view genes	4 out of 599 0.67%	53 out of 4928 1.08%	1
Biological Process: plastid organization view genes	1 out of 599 0.17%	18 out of 4928 0.37%	1
Biological Process: tricarboxylic acid cycle view genes	1 out of 599 0.17%	18 out of 4928 0.37%	1
Biological Process: multicellular organismal development view genes	5 out of 599 0.83%	64 out of 4928 1.30%	1
Biological Process: macromolecule methylation view genes	2 out of 599 0.33%	31 out of 4928 0.63%	1
Biological Process: regulation of cellular metabolic process view genes	2 out of 599 0.33%	31 out of 4928 0.63%	1
Biological Process: actin nucleation view genes	7 out of 599 1.17%	85 out of 4928 1.72%	1
Biological Process: embryo development ending in seed dormancy view genes	20 out of 599 3.34%	210 out of 4928 4.26%	1
Biological Process: microsporogenesis view genes	3 out of 599 0.50%	43 out of 4928 0.87%	1
Biological Process: positive gravitropism view genes	3 out of 599 0.50%	43 out of 4928 0.87%	1
Biological Process: toxin catabolic process view genes	9 out of 599 1.50%	106 out of 4928 2.15%	1
Biological Process: rRNA processing view genes	9 out of 599 1.50%	106 out of 4928 2.15%	1
Biological Process: ammonium transport view genes	2 out of 599 0.33%	32 out of 4928 0.65%	1
Biological Process: regulation of macromolecule metabolic process view genes	1 out of 599 0.17%	19 out of 4928 0.39%	1
Biological Process: response to superoxide view genes	1 out of 599 0.17%	19 out of 4928 0.39%	1
Biological Process: pollen tube development view genes	1 out of 599 0.17%	19 out of 4928 0.39%	1
Biological Process: protein maturation view genes	1 out of 599 0.17%	19 out of 4928 0.39%	1
Biological Process: gravitropism view genes	4 out of 599 0.67%	55 out of 4928 1.12%	1
Biological Process: reciprocal meiotic recombination view genes	4 out of 599 0.67%	56 out of 4928 1.14%	1
Biological Process: pollen germination view genes	4 out of 599 0.67%	56 out of 4928 1.14%	1
Biological Process: hyperosmotic response view genes	5 out of 599 0.83%	67 out of 4928 1.36%	1
Biological Process: basic amino acid transport view genes	2 out of 599 0.33%	33 out of 4928 0.67%	1
Biological Process: nucleic acid phosphodiester bond hydrolysis view genes	1 out of 599 0.17%	20 out of 4928 0.41%	1
Biological Process: gene expression view genes	5 out of 599 0.83%	68 out of 4928 1.38%	1
Biological Process: mRNA export from nucleus view genes	2 out of 599 0.33%	34 out of 4928 0.69%	1
Biological Process: intra-Golgi vesicle-mediated transport view genes	2 out of 599 0.33%	34 out of 4928 0.69%	1
Biological Process: photoperiodism, flowering view genes	5 out of 599 0.83%	69 out of 4928 1.40%	1
Biological Process: maltose metabolic process view genes	4 out of 599 0.67%	58 out of 4928 1.18%	1
Biological Process: regulation of meristem structural organization view genes	1 out of 599 0.17%	21 out of 4928 0.43%	1
Biological Process: root hair elongation view genes	10 out of 599 1.67%	121 out of 4928 2.46%	1
Biological Process: proteasome-mediated ubiquitin-dependent protein catabolic process view genes	6 out of 599 1.00%	80 out of 4928 1.62%	1
Biological Process: GTP catabolic process view genes	3 out of 599 0.50%	47 out of 4928 0.95%	1
Biological Process: pollen exine formation view genes	2 out of 599 0.33%	35 out of 4928 0.71%	1
Biological Process: anthocyanin accumulation in tissues in response to UV light view genes	5 out of 599 0.83%	70 out of 4928 1.42%	1
Biological Process: ncRNA metabolic process view genes	1 out of 599 0.17%	22 out of 4928 0.45%	1
Biological Process: carboxylic acid biosynthetic process view genes	1 out of 599 0.17%	22 out of 4928 0.45%	1
Biological Process: phyllome development view genes	1 out of 599 0.17%	22 out of 4928 0.45%	1
Biological Process: protein N-linked glycosylation view genes	2 out of 599 0.33%	36 out of 4928 0.73%	1
Biological Process: DNA repair view genes	4 out of 599 0.67%	60 out of 4928 1.22%	1
Biological Process: pollen development view genes	13 out of 599 2.17%	154 out of 4928 3.12%	1
Biological Process: small GTPase mediated signal transduction view genes	3 out of 599 0.50%	49 out of 4928 0.99%	1
Biological Process: Golgi vesicle transport view genes	8 out of 599 1.34%	104 out of 4928 2.11%	1
Biological Process: starch biosynthetic process view genes	6 out of 599 1.00%	83 out of 4928 1.68%	1
Biological Process: chromatin silencing view genes	6 out of 599 1.00%	83 out of 4928 1.68%	1
Biological Process: regulation of seed germination view genes	1 out of 599 0.17%	23 out of 4928 0.47%	1
Biological Process: regulation of ion transport view genes	1 out of 599 0.17%	23 out of 4928 0.47%	1
Biological Process: D-xylose metabolic process view genes	1 out of 599 0.17%	23 out of 4928 0.47%	1
Biological Process: protein targeting view genes	1 out of 599 0.17%	23 out of 4928 0.47%	1
Biological Process: purine nucleobase transport view genes	2 out of 599 0.33%	37 out of 4928 0.75%	1
Biological Process: mitosis view genes	2 out of 599 0.33%	37 out of 4928 0.75%	1
Biological Process: transcription from plastid promoter view genes	2 out of 599 0.33%	37 out of 4928 0.75%	1
Biological Process: phosphate-containing compound metabolic process view genes	2 out of 599 0.33%	37 out of 4928 0.75%	1
Biological Process: nuclear-transcribed mRNA catabolic process view genes	2 out of 599 0.33%	37 out of 4928 0.75%	1
Biological Process: response to endoplasmic reticulum stress view genes	5 out of 599 0.83%	73 out of 4928 1.48%	1
Biological Process: glucose catabolic process view genes	5 out of 599 0.83%	73 out of 4928 1.48%	1
Biological Process: RNA splicing, via endonucleolytic cleavage and ligation view genes	6 out of 599 1.00%	84 out of 4928 1.70%	1
Biological Process: DNA replication view genes	3 out of 599 0.50%	50 out of 4928 1.01%	1
Biological Process: cellular macromolecule biosynthetic process view genes	7 out of 599 1.17%	95 out of 4928 1.93%	1
Biological Process: positive regulation of abscisic acid-activated signaling pathway view genes	2 out of 599 0.33%	38 out of 4928 0.77%	1
Biological Process: nucleotide transport view genes	2 out of 599 0.33%	38 out of 4928 0.77%	1
Biological Process: response to xenobiotic stimulus view genes	1 out of 599 0.17%	24 out of 4928 0.49%	1
Biological Process: cytoskeleton organization view genes	3 out of 599 0.50%	51 out of 4928 1.03%	1
Biological Process: sister chromatid cohesion view genes	4 out of 599 0.67%	63 out of 4928 1.28%	1
Biological Process: circadian rhythm view genes	9 out of 599 1.50%	118 out of 4928 2.39%	1
Biological Process: post-translational protein modification view genes	2 out of 599 0.33%	39 out of 4928 0.79%	1
Biological Process: regulation of chromosome organization view genes	2 out of 599 0.33%	39 out of 4928 0.79%	1
Biological Process: protein import into nucleus view genes	3 out of 599 0.50%	52 out of 4928 1.06%	1
Biological Process: sugar mediated signaling pathway view genes	3 out of 599 0.50%	52 out of 4928 1.06%	1
Biological Process: small molecule metabolic process view genes	2 out of 599 0.33%	40 out of 4928 0.81%	1
Biological Process: positive regulation of catalytic activity view genes	3 out of 599 0.50%	53 out of 4928 1.08%	1
Biological Process: positive regulation of flower development view genes	3 out of 599 0.50%	53 out of 4928 1.08%	1
Biological Process: negative regulation of flower development view genes	3 out of 599 0.50%	53 out of 4928 1.08%	1
Biological Process: protein glycosylation view genes	5 out of 599 0.83%	77 out of 4928 1.56%	1
Biological Process: photorespiration view genes	5 out of 599 0.83%	77 out of 4928 1.56%	1
Biological Process: cellular carbohydrate metabolic process view genes	1 out of 599 0.17%	26 out of 4928 0.53%	1
Biological Process: regulation of DNA replication view genes	3 out of 599 0.50%	54 out of 4928 1.10%	1
Biological Process: protein ubiquitination view genes	11 out of 599 1.84%	143 out of 4928 2.90%	1
Biological Process: single-organism carbohydrate metabolic process view genes	2 out of 599 0.33%	42 out of 4928 0.85%	1
Biological Process: meiotic chromosome segregation view genes	2 out of 599 0.33%	43 out of 4928 0.87%	1
Biological Process: RNA processing view genes	7 out of 599 1.17%	104 out of 4928 2.11%	1
Biological Process: phototropism view genes	1 out of 599 0.17%	29 out of 4928 0.59%	1
Biological Process: response to far red light view genes	5 out of 599 0.83%	82 out of 4928 1.66%	1
Biological Process: protein targeting to mitochondrion view genes	3 out of 599 0.50%	58 out of 4928 1.18%	1
Biological Process: protein modification by small protein conjugation or removal view genes	1 out of 599 0.17%	30 out of 4928 0.61%	1
Biological Process: regulation of cell cycle process view genes	1 out of 599 0.17%	30 out of 4928 0.61%	1
Biological Process: gluconeogenesis view genes	6 out of 599 1.00%	95 out of 4928 1.93%	1
Biological Process: proteasomal protein catabolic process view genes	2 out of 599 0.33%	47 out of 4928 0.95%	1
Biological Process: endosperm development view genes	1 out of 599 0.17%	32 out of 4928 0.65%	1
Biological Process: intracellular protein transport view genes	4 out of 599 0.67%	74 out of 4928 1.50%	1
Biological Process: cell redox homeostasis view genes	2 out of 599 0.33%	48 out of 4928 0.97%	1
Biological Process: mRNA processing view genes	3 out of 599 0.50%	62 out of 4928 1.26%	1
Biological Process: protein folding view genes	6 out of 599 1.00%	99 out of 4928 2.01%	1
Biological Process: protein desumoylation view genes	1 out of 599 0.17%	33 out of 4928 0.67%	1
Biological Process: organonitrogen compound metabolic process view genes	1 out of 599 0.17%	33 out of 4928 0.67%	1
Biological Process: hydrogen peroxide biosynthetic process view genes	1 out of 599 0.17%	33 out of 4928 0.67%	1
Biological Process: protein deubiquitination view genes	1 out of 599 0.17%	33 out of 4928 0.67%	1
Biological Process: microtubule-based movement view genes	1 out of 599 0.17%	33 out of 4928 0.67%	1
Biological Process: vacuole organization view genes	1 out of 599 0.17%	34 out of 4928 0.69%	1
Biological Process: ER to Golgi vesicle-mediated transport view genes	6 out of 599 1.00%	101 out of 4928 2.05%	1
Biological Process: aromatic amino acid family biosynthetic process view genes	1 out of 599 0.17%	35 out of 4928 0.71%	1
Biological Process: RNA splicing view genes	1 out of 599 0.17%	35 out of 4928 0.71%	1
Biological Process: RNA metabolic process view genes	6 out of 599 1.00%	103 out of 4928 2.09%	1
Biological Process: response to misfolded protein view genes	6 out of 599 1.00%	103 out of 4928 2.09%	1
Biological Process: glycolysis view genes	9 out of 599 1.50%	138 out of 4928 2.80%	1
Biological Process: thylakoid membrane organization view genes	4 out of 599 0.67%	80 out of 4928 1.62%	1
Biological Process: cellulose biosynthetic process view genes	3 out of 599 0.50%	67 out of 4928 1.36%	1
Biological Process: cell tip growth view genes	3 out of 599 0.50%	67 out of 4928 1.36%	1
Biological Process: vegetative to reproductive phase transition of meristem view genes	10 out of 599 1.67%	152 out of 4928 3.08%	1
Biological Process: cell proliferation view genes	3 out of 599 0.50%	69 out of 4928 1.40%	1
Biological Process: single-multicellular organism process view genes	1 out of 599 0.17%	39 out of 4928 0.79%	1
Biological Process: regulation of proton transport view genes	1 out of 599 0.17%	40 out of 4928 0.81%	1
Biological Process: regulation of developmental process view genes	1 out of 599 0.17%	40 out of 4928 0.81%	1
Biological Process: photosystem II assembly view genes	2 out of 599 0.33%	57 out of 4928 1.16%	1
Biological Process: red or far-red light signaling pathway view genes	2 out of 599 0.33%	59 out of 4928 1.20%	1
Biological Process: regulation of stomatal movement view genes	3 out of 599 0.50%	74 out of 4928 1.50%	1
Biological Process: DNA-dependent DNA replication view genes	1 out of 599 0.17%	43 out of 4928 0.87%	1
Biological Process: DNA methylation view genes	4 out of 599 0.67%	90 out of 4928 1.83%	1
Biological Process: fatty acid catabolic process view genes	1 out of 599 0.17%	46 out of 4928 0.93%	1
Biological Process: positive regulation of cellular process view genes	2 out of 599 0.33%	64 out of 4928 1.30%	1
Biological Process: pentose-phosphate shunt view genes	2 out of 599 0.33%	64 out of 4928 1.30%	1
Biological Process: chromatin silencing by small RNA view genes	1 out of 599 0.17%	47 out of 4928 0.95%	1
Biological Process: protein transport view genes	2 out of 599 0.33%	65 out of 4928 1.32%	1
Biological Process: cullin deneddylation view genes	1 out of 599 0.17%	48 out of 4928 0.97%	1
Biological Process: embryo sac egg cell differentiation view genes	1 out of 599 0.17%	53 out of 4928 1.08%	1
Biological Process: vesicle-mediated transport view genes	4 out of 599 0.67%	104 out of 4928 2.11%	1
Biological Process: mitotic cell cycle view genes	2 out of 599 0.33%	86 out of 4928 1.75%	1
Biological Process: ubiquitin-dependent protein catabolic process view genes	2 out of 599 0.33%	88 out of 4928 1.79%	1
Biological Process: histone H3-K9 methylation view genes	2 out of 599 0.33%	89 out of 4928 1.81%	1
Biological Process: protein targeting to vacuole view genes	3 out of 599 0.50%	115 out of 4928 2.33%	1

## Sheet:  Terms for T1_vs_T2_C
Gene Ontology term	Cluster frequency	Genome frequency of use	Corrected P-value
Cellular Component: cytoplasmic membrane-bounded vesicle view genes	138 out of 631 21.87%	803 out of 5366 14.96%	7.21e-05
Cellular Component: cytosolic large ribosomal subunit view genes	17 out of 631 2.69%	46 out of 5366 0.86%	0.00122
Cellular Component: plant-type cell wall view genes	34 out of 631 5.39%	142 out of 5366 2.65%	0.00434
Cellular Component: external side of plasma membrane view genes	6 out of 631 0.95%	8 out of 5366 0.15%	0.00869
Cellular Component: plasmodesma view genes	95 out of 631 15.06%	575 out of 5366 10.72%	0.0299
Cellular Component: extracellular region view genes	42 out of 631 6.66%	207 out of 5366 3.86%	0.0328
Cellular Component: vacuole view genes	58 out of 631 9.19%	325 out of 5366 6.06%	0.085
Cellular Component: apoplast view genes	41 out of 631 6.50%	214 out of 5366 3.99%	0.134
Cellular Component: anchored component of plasma membrane view genes	9 out of 631 1.43%	31 out of 5366 0.58%	1
Cellular Component: small ribosomal subunit view genes	4 out of 631 0.63%	8 out of 5366 0.15%	1
Cellular Component: nucleolus view genes	46 out of 631 7.29%	279 out of 5366 5.20%	1
Cellular Component: organelle membrane view genes	8 out of 631 1.27%	28 out of 5366 0.52%	1
Cellular Component: cytosolic small ribosomal subunit view genes	10 out of 631 1.58%	40 out of 5366 0.75%	1
Cellular Component: cell wall view genes	41 out of 631 6.50%	253 out of 5366 4.71%	1
Cellular Component: ribosome view genes	15 out of 631 2.38%	74 out of 5366 1.38%	1
Cellular Component: extrinsic component of membrane view genes	5 out of 631 0.79%	15 out of 5366 0.28%	1
Cellular Component: cytoplasmic part view genes	32 out of 631 5.07%	192 out of 5366 3.58%	1
Cellular Component: plasma membrane view genes	173 out of 631 27.42%	1304 out of 5366 24.30%	1
Cellular Component: plant-type vacuole view genes	7 out of 631 1.11%	27 out of 5366 0.50%	1
Cellular Component: nucleoplasm view genes	7 out of 631 1.11%	27 out of 5366 0.50%	1
Cellular Component: chloroplast view genes	103 out of 631 16.32%	743 out of 5366 13.85%	1
Cellular Component: cytoskeleton view genes	6 out of 631 0.95%	22 out of 5366 0.41%	1
Cellular Component: nucleolus organizer region view genes	2 out of 631 0.32%	3 out of 5366 0.06%	1
Cellular Component: vacuolar membrane view genes	41 out of 631 6.50%	271 out of 5366 5.05%	1
Cellular Component: Cajal body view genes	4 out of 631 0.63%	13 out of 5366 0.24%	1
Cellular Component: membrane part view genes	7 out of 631 1.11%	31 out of 5366 0.58%	1
Cellular Component: anchored component of membrane view genes	4 out of 631 0.63%	15 out of 5366 0.28%	1
Cellular Component: intracellular membrane-bounded organelle view genes	37 out of 631 5.86%	255 out of 5366 4.75%	1
Cellular Component: eukaryotic translation elongation factor 1 complex view genes	2 out of 631 0.32%	5 out of 5366 0.09%	1
Cellular Component: pollen tube tip view genes	4 out of 631 0.63%	16 out of 5366 0.30%	1
Cellular Component: Golgi apparatus view genes	61 out of 631 9.67%	448 out of 5366 8.35%	1
Cellular Component: extracellular region part view genes	1 out of 631 0.16%	1 out of 5366 0.02%	1
Cellular Component: etioplast view genes	1 out of 631 0.16%	1 out of 5366 0.02%	1
Cellular Component: mitochondrial outer membrane translocase complex view genes	1 out of 631 0.16%	1 out of 5366 0.02%	1
Cellular Component: photosystem I reaction center view genes	1 out of 631 0.16%	1 out of 5366 0.02%	1
Cellular Component: plasma membrane part view genes	1 out of 631 0.16%	1 out of 5366 0.02%	1
Cellular Component: HAUS complex view genes	1 out of 631 0.16%	1 out of 5366 0.02%	1
Cellular Component: polyketide synthase complex view genes	1 out of 631 0.16%	1 out of 5366 0.02%	1
Cellular Component: lipid particle view genes	1 out of 631 0.16%	1 out of 5366 0.02%	1
Cellular Component: cell cortex view genes	3 out of 631 0.48%	11 out of 5366 0.20%	1
Cellular Component: macromolecular complex view genes	4 out of 631 0.63%	17 out of 5366 0.32%	1
Cellular Component: cytosolic ribosome view genes	11 out of 631 1.74%	66 out of 5366 1.23%	1
Cellular Component: chloroplast membrane view genes	4 out of 631 0.63%	18 out of 5366 0.34%	1
Cellular Component: microtubule cytoskeleton view genes	3 out of 631 0.48%	13 out of 5366 0.24%	1
Cellular Component: magnesium chelatase complex view genes	1 out of 631 0.16%	2 out of 5366 0.04%	1
Cellular Component: intracellular organelle lumen view genes	1 out of 631 0.16%	2 out of 5366 0.04%	1
Cellular Component: origin recognition complex view genes	1 out of 631 0.16%	2 out of 5366 0.04%	1
Cellular Component: monolayer-surrounded lipid storage body view genes	1 out of 631 0.16%	2 out of 5366 0.04%	1
Cellular Component: cytoplasm view genes	43 out of 631 6.81%	328 out of 5366 6.11%	1
Cellular Component: interchromatin granule view genes	2 out of 631 0.32%	8 out of 5366 0.15%	1
Cellular Component: actin cytoskeleton view genes	2 out of 631 0.32%	8 out of 5366 0.15%	1
Cellular Component: preprophase band view genes	4 out of 631 0.63%	22 out of 5366 0.41%	1
Cellular Component: extracellular space view genes	3 out of 631 0.48%	16 out of 5366 0.30%	1
Cellular Component: mitochondrion view genes	146 out of 631 23.14%	1192 out of 5366 22.21%	1
Cellular Component: thylakoid view genes	6 out of 631 0.95%	39 out of 5366 0.73%	1
Cellular Component: intracellular part view genes	7 out of 631 1.11%	47 out of 5366 0.88%	1
Cellular Component: lytic vacuole view genes	1 out of 631 0.16%	3 out of 5366 0.06%	1
Cellular Component: photosystem II oxygen evolving complex view genes	1 out of 631 0.16%	3 out of 5366 0.06%	1
Cellular Component: basal plasma membrane view genes	1 out of 631 0.16%	3 out of 5366 0.06%	1
Cellular Component: proton-transporting two-sector ATPase complex, catalytic domain view genes	1 out of 631 0.16%	3 out of 5366 0.06%	1
Cellular Component: plastid membrane view genes	1 out of 631 0.16%	3 out of 5366 0.06%	1
Cellular Component: cytoplasmic vesicle membrane view genes	1 out of 631 0.16%	3 out of 5366 0.06%	1
Cellular Component: DNA-directed RNA polymerase III complex view genes	1 out of 631 0.16%	3 out of 5366 0.06%	1
Cellular Component: mitochondrial proton-transporting ATP synthase complex view genes	1 out of 631 0.16%	3 out of 5366 0.06%	1
Cellular Component: mitotic spindle view genes	1 out of 631 0.16%	3 out of 5366 0.06%	1
Cellular Component: cell projection view genes	1 out of 631 0.16%	3 out of 5366 0.06%	1
Cellular Component: cyanelle view genes	1 out of 631 0.16%	3 out of 5366 0.06%	1
Cellular Component: filiform apparatus view genes	1 out of 631 0.16%	3 out of 5366 0.06%	1
Cellular Component: chloroplast stroma view genes	31 out of 631 4.91%	245 out of 5366 4.57%	1
Cellular Component: plant-type vacuole membrane view genes	10 out of 631 1.58%	74 out of 5366 1.38%	1
Cellular Component: pollen tube view genes	3 out of 631 0.48%	19 out of 5366 0.35%	1
Cellular Component: glyoxysome view genes	1 out of 631 0.16%	4 out of 5366 0.07%	1
Cellular Component: vacuolar lumen view genes	1 out of 631 0.16%	4 out of 5366 0.07%	1
Cellular Component: integral component of organelle membrane view genes	1 out of 631 0.16%	4 out of 5366 0.07%	1
Cellular Component: actin filament view genes	2 out of 631 0.32%	12 out of 5366 0.22%	1
Cellular Component: small nucleolar ribonucleoprotein complex view genes	3 out of 631 0.48%	21 out of 5366 0.39%	1
Cellular Component: cortical microtubule, transverse to long axis view genes	3 out of 631 0.48%	21 out of 5366 0.39%	1
Cellular Component: plastoglobule view genes	2 out of 631 0.32%	13 out of 5366 0.24%	1
Cellular Component: transcription factor complex view genes	1 out of 631 0.16%	5 out of 5366 0.09%	1
Cellular Component: carbamoyl-phosphate synthase complex view genes	1 out of 631 0.16%	5 out of 5366 0.09%	1
Cellular Component: exosome (RNase complex) view genes	1 out of 631 0.16%	5 out of 5366 0.09%	1
Cellular Component: amyloplast view genes	1 out of 631 0.16%	5 out of 5366 0.09%	1
Cellular Component: chromatin view genes	3 out of 631 0.48%	22 out of 5366 0.41%	1
Cellular Component: membrane view genes	80 out of 631 12.68%	676 out of 5366 12.60%	1
Cellular Component: nucleosome view genes	2 out of 631 0.32%	14 out of 5366 0.26%	1
Cellular Component: heterotrimeric G-protein complex view genes	2 out of 631 0.32%	14 out of 5366 0.26%	1
Cellular Component: chloroplast thylakoid lumen view genes	2 out of 631 0.32%	14 out of 5366 0.26%	1
Cellular Component: cilium view genes	1 out of 631 0.16%	6 out of 5366 0.11%	1
Cellular Component: Arp2/3 protein complex view genes	1 out of 631 0.16%	6 out of 5366 0.11%	1
Cellular Component: COPI-coated vesicle membrane view genes	1 out of 631 0.16%	6 out of 5366 0.11%	1
Cellular Component: SCAR complex view genes	1 out of 631 0.16%	6 out of 5366 0.11%	1
Cellular Component: chromoplast view genes	1 out of 631 0.16%	6 out of 5366 0.11%	1
Cellular Component: chloroplast part view genes	4 out of 631 0.63%	32 out of 5366 0.60%	1
Cellular Component: nuclear lumen view genes	5 out of 631 0.79%	41 out of 5366 0.76%	1
Cellular Component: apical plasma membrane view genes	2 out of 631 0.32%	15 out of 5366 0.28%	1
Cellular Component: nuclear body view genes	2 out of 631 0.32%	16 out of 5366 0.30%	1
Cellular Component: signal recognition particle, endoplasmic reticulum targeting view genes	1 out of 631 0.16%	7 out of 5366 0.13%	1
Cellular Component: nucleoid view genes	1 out of 631 0.16%	7 out of 5366 0.13%	1
Cellular Component: integral component of cytoplasmic side of endoplasmic reticulum membrane view genes	1 out of 631 0.16%	7 out of 5366 0.13%	1
Cellular Component: endoplasmic reticulum tubular network view genes	1 out of 631 0.16%	7 out of 5366 0.13%	1
Cellular Component: peroxisomal membrane view genes	1 out of 631 0.16%	7 out of 5366 0.13%	1
Cellular Component: late endosome view genes	1 out of 631 0.16%	7 out of 5366 0.13%	1
Cellular Component: intrinsic component of membrane view genes	1 out of 631 0.16%	7 out of 5366 0.13%	1
Cellular Component: mitochondrial matrix view genes	4 out of 631 0.63%	35 out of 5366 0.65%	1
Cellular Component: ribonucleoprotein complex view genes	6 out of 631 0.95%	54 out of 5366 1.01%	1
Cellular Component: protein serine/threonine phosphatase complex view genes	2 out of 631 0.32%	18 out of 5366 0.34%	1
Cellular Component: intracellular view genes	5 out of 631 0.79%	49 out of 5366 0.91%	1
Cellular Component: nuclear speck view genes	2 out of 631 0.32%	20 out of 5366 0.37%	1
Cellular Component: nucleus view genes	160 out of 631 25.36%	1413 out of 5366 26.33%	1
Cellular Component: Golgi membrane view genes	4 out of 631 0.63%	42 out of 5366 0.78%	1
Cellular Component: nuclear part view genes	1 out of 631 0.16%	11 out of 5366 0.20%	1
Cellular Component: intracellular organelle view genes	4 out of 631 0.63%	43 out of 5366 0.80%	1
Cellular Component: endosome view genes	15 out of 631 2.38%	148 out of 5366 2.76%	1
Cellular Component: trans-Golgi network view genes	13 out of 631 2.06%	130 out of 5366 2.42%	1
Cellular Component: nuclear envelope view genes	4 out of 631 0.63%	45 out of 5366 0.84%	1
Cellular Component: cytoskeletal part view genes	1 out of 631 0.16%	13 out of 5366 0.24%	1
Cellular Component: integral component of endoplasmic reticulum membrane view genes	1 out of 631 0.16%	13 out of 5366 0.24%	1
Cellular Component: cell surface view genes	1 out of 631 0.16%	14 out of 5366 0.26%	1
Cellular Component: integral component of membrane view genes	59 out of 631 9.35%	557 out of 5366 10.38%	1
Cellular Component: cell part view genes	11 out of 631 1.74%	121 out of 5366 2.25%	1
Cellular Component: ubiquitin ligase complex view genes	1 out of 631 0.16%	16 out of 5366 0.30%	1
Cellular Component: early endosome view genes	1 out of 631 0.16%	16 out of 5366 0.30%	1
Cellular Component: chloroplast thylakoid view genes	3 out of 631 0.48%	40 out of 5366 0.75%	1
Cellular Component: protein complex view genes	3 out of 631 0.48%	40 out of 5366 0.75%	1
Cellular Component: endoplasmic reticulum view genes	22 out of 631 3.49%	228 out of 5366 4.25%	1
Cellular Component: proteasome regulatory particle, base subcomplex view genes	1 out of 631 0.16%	17 out of 5366 0.32%	1
Cellular Component: intracellular non-membrane-bounded organelle view genes	2 out of 631 0.32%	30 out of 5366 0.56%	1
Cellular Component: Cul4-RING ubiquitin ligase complex view genes	2 out of 631 0.32%	30 out of 5366 0.56%	1
Cellular Component: intracellular organelle part view genes	7 out of 631 1.11%	86 out of 5366 1.60%	1
Cellular Component: endomembrane system view genes	1 out of 631 0.16%	18 out of 5366 0.34%	1
Cellular Component: protein phosphatase type 2A complex view genes	1 out of 631 0.16%	19 out of 5366 0.35%	1
Cellular Component: chloroplast thylakoid membrane view genes	10 out of 631 1.58%	124 out of 5366 2.31%	1
Cellular Component: spindle view genes	2 out of 631 0.32%	36 out of 5366 0.67%	1
Cellular Component: SCF ubiquitin ligase complex view genes	1 out of 631 0.16%	23 out of 5366 0.43%	1
Cellular Component: phragmoplast view genes	4 out of 631 0.63%	63 out of 5366 1.17%	1
Cellular Component: kinesin complex view genes	1 out of 631 0.16%	24 out of 5366 0.45%	1
Cellular Component: chloroplast envelope view genes	21 out of 631 3.33%	242 out of 5366 4.51%	1
Cellular Component: chloroplast outer membrane view genes	1 out of 631 0.16%	25 out of 5366 0.47%	1
Cellular Component: cell periphery view genes	10 out of 631 1.58%	132 out of 5366 2.46%	1
Cellular Component: peroxisome view genes	9 out of 631 1.43%	122 out of 5366 2.27%	1
Cellular Component: endoplasmic reticulum membrane view genes	4 out of 631 0.63%	72 out of 5366 1.34%	1
Cellular Component: plastid view genes	78 out of 631 12.36%	804 out of 5366 14.98%	1
Cellular Component: stromule view genes	1 out of 631 0.16%	32 out of 5366 0.60%	1
Cellular Component: integral component of plasma membrane view genes	1 out of 631 0.16%	33 out of 5366 0.61%	1
Cellular Component: cell plate view genes	1 out of 631 0.16%	37 out of 5366 0.69%	1
Cellular Component: cytosol view genes	84 out of 631 13.31%	893 out of 5366 16.64%	1
Cellular Component: mitochondrial inner membrane view genes	1 out of 631 0.16%	41 out of 5366 0.76%	1
Cellular Component: microtubule view genes	1 out of 631 0.16%	50 out of 5366 0.93%	1

## Sheet:  Terms for T1_vs_T2_F
Gene Ontology term	Cluster frequency	Genome frequency of use	Corrected P-value
Molecular Function: monooxygenase activity view genes	20 out of 563 3.55%	49 out of 4608 1.06%	0.000169
Molecular Function: heme binding view genes	28 out of 563 4.97%	85 out of 4608 1.84%	0.000173
Molecular Function: oxidoreductase activity, acting on paired donors, with incorporation or reduction of molecular oxygen view genes	20 out of 563 3.55%	54 out of 4608 1.17%	0.00106
Molecular Function: hydrolase activity, hydrolyzing O-glycosyl compounds view genes	14 out of 563 2.49%	36 out of 4608 0.78%	0.019
Molecular Function: iron ion binding view genes	24 out of 563 4.26%	86 out of 4608 1.87%	0.0276
Molecular Function: structural constituent of ribosome view genes	34 out of 563 6.04%	142 out of 4608 3.08%	0.0291
Molecular Function: oxidoreductase activity, acting on paired donors, with incorporation or reduction of molecular oxygen, NAD(P)H as one donor, and incorporation of one atom of oxygen view genes	7 out of 563 1.24%	11 out of 4608 0.24%	0.0388
Molecular Function: galacturonate binding view genes	5 out of 563 0.89%	6 out of 4608 0.13%	0.0675
Molecular Function: fatty acid transporter activity view genes	4 out of 563 0.71%	4 out of 4608 0.09%	0.103
Molecular Function: oxygen binding view genes	7 out of 563 1.24%	14 out of 4608 0.30%	0.29
Molecular Function: acid phosphatase activity view genes	9 out of 563 1.60%	22 out of 4608 0.48%	0.303
Molecular Function: electron carrier activity view genes	23 out of 563 4.09%	95 out of 4608 2.06%	0.378
Molecular Function: isoflavone 4'-O-methyltransferase activity view genes	4 out of 563 0.71%	5 out of 4608 0.11%	0.465
Molecular Function: linoleic acid epoxygenase activity view genes	4 out of 563 0.71%	5 out of 4608 0.11%	0.465
Molecular Function: heme oxygenase (decyclizing) activity view genes	4 out of 563 0.71%	5 out of 4608 0.11%	0.465
Molecular Function: 11-O-demethyl-17-O-deacetylvindoline O-methyltransferase activity view genes	4 out of 563 0.71%	5 out of 4608 0.11%	0.465
Molecular Function: myricetin 3'-O-methyltransferase activity view genes	4 out of 563 0.71%	5 out of 4608 0.11%	0.465
Molecular Function: glycerol-3-phosphate O-acyltransferase activity view genes	4 out of 563 0.71%	5 out of 4608 0.11%	0.465
Molecular Function: 8-hydroxyquercitin 8-O-methyltransferase activity view genes	4 out of 563 0.71%	5 out of 4608 0.11%	0.465
Molecular Function: rRNA binding view genes	8 out of 563 1.42%	19 out of 4608 0.41%	0.486
Molecular Function: naringenin-chalcone synthase activity view genes	3 out of 563 0.53%	3 out of 4608 0.07%	0.848
Molecular Function: precorrin-2 dehydrogenase activity view genes	3 out of 563 0.53%	3 out of 4608 0.07%	0.848
Molecular Function: uroporphyrin-III C-methyltransferase activity view genes	3 out of 563 0.53%	3 out of 4608 0.07%	0.848
Molecular Function: hydroxycinnamoyltransferase activity view genes	3 out of 563 0.53%	3 out of 4608 0.07%	0.848
Molecular Function: cellulase activity view genes	3 out of 563 0.53%	3 out of 4608 0.07%	0.848
Molecular Function: O-methyltransferase activity view genes	4 out of 563 0.71%	6 out of 4608 0.13%	1
Molecular Function: glucan endo-1,3-beta-D-glucosidase activity view genes	6 out of 563 1.07%	14 out of 4608 0.30%	1
Molecular Function: sequence-specific DNA binding RNA polymerase II transcription factor activity view genes	6 out of 563 1.07%	15 out of 4608 0.33%	1
Molecular Function: isoflavone 7-O-methyltransferase activity view genes	3 out of 563 0.53%	4 out of 4608 0.09%	1
Molecular Function: siRNA binding view genes	3 out of 563 0.53%	4 out of 4608 0.09%	1
Molecular Function: alpha-N-arabinofuranosidase activity view genes	3 out of 563 0.53%	4 out of 4608 0.09%	1
Molecular Function: terpene synthase activity view genes	3 out of 563 0.53%	4 out of 4608 0.09%	1
Molecular Function: plant seed peroxidase activity view genes	3 out of 563 0.53%	4 out of 4608 0.09%	1
Molecular Function: xylan 1,4-beta-xylosidase activity view genes	3 out of 563 0.53%	4 out of 4608 0.09%	1
Molecular Function: xyloglucan endotransglucosylase activity view genes	4 out of 563 0.71%	8 out of 4608 0.17%	1
Molecular Function: xyloglucan:xyloglucosyl transferase activity view genes	4 out of 563 0.71%	8 out of 4608 0.17%	1
Molecular Function: (S)-limonene 3-monooxygenase activity view genes	4 out of 563 0.71%	8 out of 4608 0.17%	1
Molecular Function: xyloglucan-specific endo-beta-1,4-glucanase activity view genes	4 out of 563 0.71%	8 out of 4608 0.17%	1
Molecular Function: 13-hydroxylupinine O-tigloyltransferase activity view genes	2 out of 563 0.36%	2 out of 4608 0.04%	1
Molecular Function: glucose-6-phosphate 1-epimerase activity view genes	2 out of 563 0.36%	2 out of 4608 0.04%	1
Molecular Function: acetyl CoA:(Z)-3-hexen-1-ol acetyltransferase activity view genes	2 out of 563 0.36%	2 out of 4608 0.04%	1
Molecular Function: pyruvate dehydrogenase (acetyl-transferring) kinase activity view genes	2 out of 563 0.36%	2 out of 4608 0.04%	1
Molecular Function: N2-acetyl-L-ornithine:2-oxoglutarate 5-aminotransferase activity view genes	2 out of 563 0.36%	2 out of 4608 0.04%	1
Molecular Function: xylosyltransferase activity view genes	2 out of 563 0.36%	2 out of 4608 0.04%	1
Molecular Function: galactosylgalactosylxylosylprotein 3-beta-glucuronosyltransferase activity view genes	2 out of 563 0.36%	2 out of 4608 0.04%	1
Molecular Function: 4-aminobutyrate:pyruvate transaminase activity view genes	2 out of 563 0.36%	2 out of 4608 0.04%	1
Molecular Function: steroid hydroxylase activity view genes	3 out of 563 0.53%	5 out of 4608 0.11%	1
Molecular Function: phosphatidylinositol-5-phosphate binding view genes	4 out of 563 0.71%	9 out of 4608 0.20%	1
Molecular Function: transaminase activity view genes	4 out of 563 0.71%	9 out of 4608 0.20%	1
Molecular Function: binding view genes	43 out of 563 7.64%	261 out of 4608 5.66%	1
Molecular Function: transferase activity, transferring acyl groups other than amino-acyl groups view genes	4 out of 563 0.71%	10 out of 4608 0.22%	1
Molecular Function: peroxidase activity view genes	9 out of 563 1.60%	36 out of 4608 0.78%	1
Molecular Function: beta-glucosidase activity view genes	3 out of 563 0.53%	6 out of 4608 0.13%	1
Molecular Function: protein histidine kinase binding view genes	6 out of 563 1.07%	20 out of 4608 0.43%	1
Molecular Function: protein dimerization activity view genes	17 out of 563 3.02%	88 out of 4608 1.91%	1
Molecular Function: nitrate transmembrane transporter activity view genes	4 out of 563 0.71%	11 out of 4608 0.24%	1
Molecular Function: protein homodimerization activity view genes	18 out of 563 3.20%	96 out of 4608 2.08%	1
Molecular Function: histidine phosphotransfer kinase activity view genes	2 out of 563 0.36%	3 out of 4608 0.07%	1
Molecular Function: miRNA binding view genes	2 out of 563 0.36%	3 out of 4608 0.07%	1
Molecular Function: symporter activity view genes	2 out of 563 0.36%	3 out of 4608 0.07%	1
Molecular Function: (+)-menthofuran synthase activity view genes	2 out of 563 0.36%	3 out of 4608 0.07%	1
Molecular Function: transferase activity, transferring alkyl or aryl (other than methyl) groups view genes	2 out of 563 0.36%	3 out of 4608 0.07%	1
Molecular Function: gamma-glutamyltransferase activity view genes	2 out of 563 0.36%	3 out of 4608 0.07%	1
Molecular Function: indole-2-monooxygenase activity view genes	2 out of 563 0.36%	3 out of 4608 0.07%	1
Molecular Function: calcium-dependent phospholipid binding view genes	2 out of 563 0.36%	3 out of 4608 0.07%	1
Molecular Function: (+)-delta-cadinene synthase activity view genes	2 out of 563 0.36%	3 out of 4608 0.07%	1
Molecular Function: lipase activity view genes	3 out of 563 0.53%	7 out of 4608 0.15%	1
Molecular Function: pyridoxal phosphate binding view genes	8 out of 563 1.42%	34 out of 4608 0.74%	1
Molecular Function: ATP-dependent DNA helicase activity view genes	4 out of 563 0.71%	12 out of 4608 0.26%	1
Molecular Function: carbohydrate binding view genes	9 out of 563 1.60%	41 out of 4608 0.89%	1
Molecular Function: S-adenosylmethionine-dependent methyltransferase activity view genes	3 out of 563 0.53%	8 out of 4608 0.17%	1
Molecular Function: aminoacyl-tRNA ligase activity view genes	4 out of 563 0.71%	13 out of 4608 0.28%	1
Molecular Function: translation elongation factor activity view genes	5 out of 563 0.89%	19 out of 4608 0.41%	1
Molecular Function: 1-aminocyclopropane-1-carboxylate synthase activity view genes	2 out of 563 0.36%	4 out of 4608 0.09%	1
Molecular Function: lariciresinol reductase activity view genes	2 out of 563 0.36%	4 out of 4608 0.09%	1
Molecular Function: pinoresinol reductase activity view genes	2 out of 563 0.36%	4 out of 4608 0.09%	1
Molecular Function: glycine:2-oxoglutarate aminotransferase activity view genes	2 out of 563 0.36%	4 out of 4608 0.09%	1
Molecular Function: monodehydroascorbate reductase (NADH) activity view genes	2 out of 563 0.36%	4 out of 4608 0.09%	1
Molecular Function: metal ion binding view genes	46 out of 563 8.17%	307 out of 4608 6.66%	1
Molecular Function: lyase activity view genes	4 out of 563 0.71%	14 out of 4608 0.30%	1
Molecular Function: phosphotransferase activity, alcohol group as acceptor view genes	3 out of 563 0.53%	9 out of 4608 0.20%	1
Molecular Function: sequence-specific DNA binding transcription factor activity view genes	53 out of 563 9.41%	367 out of 4608 7.96%	1
Molecular Function: beta-galactosidase activity view genes	3 out of 563 0.53%	10 out of 4608 0.22%	1
Molecular Function: (S)-limonene 6-monooxygenase activity view genes	3 out of 563 0.53%	10 out of 4608 0.22%	1
Molecular Function: L-amino acid efflux transmembrane transporter activity view genes	2 out of 563 0.36%	5 out of 4608 0.11%	1
Molecular Function: inorganic phosphate transmembrane transporter activity view genes	2 out of 563 0.36%	5 out of 4608 0.11%	1
Molecular Function: C-20 gibberellin 2-beta-dioxygenase activity view genes	2 out of 563 0.36%	5 out of 4608 0.11%	1
Molecular Function: sugar transmembrane transporter activity view genes	2 out of 563 0.36%	5 out of 4608 0.11%	1
Molecular Function: carbon-sulfur lyase activity view genes	2 out of 563 0.36%	5 out of 4608 0.11%	1
Molecular Function: cellobiose glucosidase activity view genes	2 out of 563 0.36%	5 out of 4608 0.11%	1
Molecular Function: neutral amino acid transmembrane transporter activity view genes	2 out of 563 0.36%	5 out of 4608 0.11%	1
Molecular Function: calcium-dependent protein kinase C activity view genes	2 out of 563 0.36%	5 out of 4608 0.11%	1
Molecular Function: serine-type endopeptidase activity view genes	6 out of 563 1.07%	28 out of 4608 0.61%	1
Molecular Function: uroporphyrinogen decarboxylase activity view genes	1 out of 563 0.18%	1 out of 4608 0.02%	1
Molecular Function: inositol-3-phosphate synthase activity view genes	1 out of 563 0.18%	1 out of 4608 0.02%	1
Molecular Function: caffeoyl-CoA O-methyltransferase activity view genes	1 out of 563 0.18%	1 out of 4608 0.02%	1
Molecular Function: 3-hydroxyacyl-CoA dehydratase activity view genes	1 out of 563 0.18%	1 out of 4608 0.02%	1
Molecular Function: dihydrofolate reductase activity view genes	1 out of 563 0.18%	1 out of 4608 0.02%	1
Molecular Function: peptidase inhibitor activity view genes	1 out of 563 0.18%	1 out of 4608 0.02%	1
Molecular Function: racemase activity, acting on amino acids and derivatives view genes	1 out of 563 0.18%	1 out of 4608 0.02%	1
Molecular Function: mechanically-gated ion channel activity view genes	1 out of 563 0.18%	1 out of 4608 0.02%	1
Molecular Function: triose-phosphate transmembrane transporter activity view genes	1 out of 563 0.18%	1 out of 4608 0.02%	1
Molecular Function: isopenicillin-N synthase activity view genes	1 out of 563 0.18%	1 out of 4608 0.02%	1
Molecular Function: alkane 1-monooxygenase activity view genes	1 out of 563 0.18%	1 out of 4608 0.02%	1
Molecular Function: beta-apiosyl-beta-glucosidase activity view genes	1 out of 563 0.18%	1 out of 4608 0.02%	1
Molecular Function: prephenate dehydrogenase (NADP+) activity view genes	1 out of 563 0.18%	1 out of 4608 0.02%	1
Molecular Function: O-malonyltransferase activity view genes	1 out of 563 0.18%	1 out of 4608 0.02%	1
Molecular Function: phosphoserine phosphatase activity view genes	1 out of 563 0.18%	1 out of 4608 0.02%	1
Molecular Function: acireductone synthase activity view genes	1 out of 563 0.18%	1 out of 4608 0.02%	1
Molecular Function: thioglucosidase activity view genes	1 out of 563 0.18%	1 out of 4608 0.02%	1
Molecular Function: UDP-glucuronate decarboxylase activity view genes	1 out of 563 0.18%	1 out of 4608 0.02%	1
Molecular Function: thymidylate synthase activity view genes	1 out of 563 0.18%	1 out of 4608 0.02%	1
Molecular Function: RNA polymerase II transcription factor binding transcription factor activity view genes	1 out of 563 0.18%	1 out of 4608 0.02%	1
Molecular Function: sulfonylurea receptor activity view genes	1 out of 563 0.18%	1 out of 4608 0.02%	1
Molecular Function: all-trans-retinol 13,14-reductase activity view genes	1 out of 563 0.18%	1 out of 4608 0.02%	1
Molecular Function: pectate lyase activity view genes	1 out of 563 0.18%	1 out of 4608 0.02%	1
Molecular Function: argininosuccinate synthase activity view genes	1 out of 563 0.18%	1 out of 4608 0.02%	1
Molecular Function: aldehyde-lyase activity view genes	1 out of 563 0.18%	1 out of 4608 0.02%	1
Molecular Function: prephenate dehydrogenase activity view genes	1 out of 563 0.18%	1 out of 4608 0.02%	1
Molecular Function: sodium:hydrogen antiporter activity view genes	1 out of 563 0.18%	1 out of 4608 0.02%	1
Molecular Function: geranylgeranyl-diphosphate geranylgeranyltransferase activity view genes	1 out of 563 0.18%	1 out of 4608 0.02%	1
Molecular Function: UDP-sulfoquinovose:DAG sulfoquinovosyltransferase activity view genes	1 out of 563 0.18%	1 out of 4608 0.02%	1
Molecular Function: polyamine transmembrane transporter activity view genes	1 out of 563 0.18%	1 out of 4608 0.02%	1
Molecular Function: 4-hydroxy-tetrahydrodipicolinate reductase view genes	1 out of 563 0.18%	1 out of 4608 0.02%	1
Molecular Function: racemase and epimerase activity, acting on carbohydrates and derivatives view genes	1 out of 563 0.18%	1 out of 4608 0.02%	1
Molecular Function: phosphatidylinositol phosphate phosphatase activity view genes	1 out of 563 0.18%	1 out of 4608 0.02%	1
Molecular Function: dTDP-glucose 4,6-dehydratase activity view genes	1 out of 563 0.18%	1 out of 4608 0.02%	1
Molecular Function: aspartic-type peptidase activity view genes	1 out of 563 0.18%	1 out of 4608 0.02%	1
Molecular Function: 3-deoxy-8-phosphooctulonate synthase activity view genes	1 out of 563 0.18%	1 out of 4608 0.02%	1
Molecular Function: UDP-xylosyltransferase activity view genes	1 out of 563 0.18%	1 out of 4608 0.02%	1
Molecular Function: baruol synthase activity view genes	1 out of 563 0.18%	1 out of 4608 0.02%	1
Molecular Function: germacrene-A synthase activity view genes	1 out of 563 0.18%	1 out of 4608 0.02%	1
Molecular Function: sucrose transmembrane transporter activity view genes	1 out of 563 0.18%	1 out of 4608 0.02%	1
Molecular Function: adenylosuccinate synthase activity view genes	1 out of 563 0.18%	1 out of 4608 0.02%	1
Molecular Function: 3-hydroxybutyryl-CoA epimerase activity view genes	1 out of 563 0.18%	1 out of 4608 0.02%	1
Molecular Function: choline dehydrogenase activity view genes	1 out of 563 0.18%	1 out of 4608 0.02%	1
Molecular Function: dodecenoyl-CoA delta-isomerase activity view genes	1 out of 563 0.18%	1 out of 4608 0.02%	1
Molecular Function: tetrahydrofolylpolyglutamate synthase activity view genes	1 out of 563 0.18%	1 out of 4608 0.02%	1
Molecular Function: acid-thiol ligase activity view genes	1 out of 563 0.18%	1 out of 4608 0.02%	1
Molecular Function: catalytic activity view genes	20 out of 563 3.55%	127 out of 4608 2.76%	1
Molecular Function: beta-gentiobiose beta-glucosidase activity view genes	2 out of 563 0.36%	6 out of 4608 0.13%	1
Molecular Function: glucan exo-1,3-beta-glucosidase activity view genes	2 out of 563 0.36%	6 out of 4608 0.13%	1
Molecular Function: flavonoid 3'-monooxygenase activity view genes	2 out of 563 0.36%	6 out of 4608 0.13%	1
Molecular Function: quercetin 4'-O-glucosyltransferase activity view genes	2 out of 563 0.36%	6 out of 4608 0.13%	1
Molecular Function: L-alanine:2-oxoglutarate aminotransferase activity view genes	2 out of 563 0.36%	6 out of 4608 0.13%	1
Molecular Function: beta-D-fucosidase activity view genes	2 out of 563 0.36%	6 out of 4608 0.13%	1
Molecular Function: beta-L-arabinosidase activity view genes	2 out of 563 0.36%	6 out of 4608 0.13%	1
Molecular Function: hydroquinone:oxygen oxidoreductase activity view genes	2 out of 563 0.36%	6 out of 4608 0.13%	1
Molecular Function: lipid binding view genes	2 out of 563 0.36%	6 out of 4608 0.13%	1
Molecular Function: alanine-glyoxylate transaminase activity view genes	2 out of 563 0.36%	6 out of 4608 0.13%	1
Molecular Function: C-19 gibberellin 2-beta-dioxygenase activity view genes	2 out of 563 0.36%	6 out of 4608 0.13%	1
Molecular Function: high affinity oligopeptide transporter activity view genes	3 out of 563 0.53%	12 out of 4608 0.26%	1
Molecular Function: identical protein binding view genes	14 out of 563 2.49%	88 out of 4608 1.91%	1
Molecular Function: ATPase activity, coupled to transmembrane movement of substances view genes	7 out of 563 1.24%	39 out of 4608 0.85%	1
Molecular Function: protein binding view genes	101 out of 563 17.94%	767 out of 4608 16.64%	1
Molecular Function: triglyceride lipase activity view genes	3 out of 563 0.53%	13 out of 4608 0.28%	1
Molecular Function: amino acid binding view genes	3 out of 563 0.53%	13 out of 4608 0.28%	1
Molecular Function: galactokinase activity view genes	2 out of 563 0.36%	7 out of 4608 0.15%	1
Molecular Function: L-arabinokinase activity view genes	2 out of 563 0.36%	7 out of 4608 0.15%	1
Molecular Function: xanthoxin dehydrogenase activity view genes	2 out of 563 0.36%	7 out of 4608 0.15%	1
Molecular Function: sugar:hydrogen symporter activity view genes	4 out of 563 0.71%	20 out of 4608 0.43%	1
Molecular Function: helicase activity view genes	4 out of 563 0.71%	20 out of 4608 0.43%	1
Molecular Function: N,N-dimethylaniline monooxygenase activity view genes	1 out of 563 0.18%	2 out of 4608 0.04%	1
Molecular Function: myo-inositol:hydrogen symporter activity view genes	1 out of 563 0.18%	2 out of 4608 0.04%	1
Molecular Function: thiohydroximate beta-D-glucosyltransferase activity view genes	1 out of 563 0.18%	2 out of 4608 0.04%	1
Molecular Function: triferuloylspermidine meta-hydroxylase activity view genes	1 out of 563 0.18%	2 out of 4608 0.04%	1
Molecular Function: allene oxide synthase activity view genes	1 out of 563 0.18%	2 out of 4608 0.04%	1
Molecular Function: nitrate:hydrogen symporter activity view genes	1 out of 563 0.18%	2 out of 4608 0.04%	1
Molecular Function: very long-chain fatty acid-CoA ligase activity view genes	1 out of 563 0.18%	2 out of 4608 0.04%	1
Molecular Function: ent-cassa-12,15-diene 11-hydroxylase activity view genes	1 out of 563 0.18%	2 out of 4608 0.04%	1
Molecular Function: dicoumaroyl monocaffeoyl spermidine meta-hydroxylase activity view genes	1 out of 563 0.18%	2 out of 4608 0.04%	1
Molecular Function: phosphatidylinositol bisphosphate phosphatase activity view genes	1 out of 563 0.18%	2 out of 4608 0.04%	1
Molecular Function: aspartate kinase activity view genes	1 out of 563 0.18%	2 out of 4608 0.04%	1
Molecular Function: chalcone isomerase activity view genes	1 out of 563 0.18%	2 out of 4608 0.04%	1
Molecular Function: carbon-oxygen lyase activity, acting on phosphates view genes	1 out of 563 0.18%	2 out of 4608 0.04%	1
Molecular Function: aromatic amino acid transmembrane transporter activity view genes	1 out of 563 0.18%	2 out of 4608 0.04%	1
Molecular Function: phosphotransferase activity, for other substituted phosphate groups view genes	1 out of 563 0.18%	2 out of 4608 0.04%	1
Molecular Function: 2'-deoxymugineic-acid 2'-dioxygenase activity view genes	1 out of 563 0.18%	2 out of 4608 0.04%	1
Molecular Function: N-acyltransferase activity view genes	1 out of 563 0.18%	2 out of 4608 0.04%	1
Molecular Function: thermospermine synthase activity view genes	1 out of 563 0.18%	2 out of 4608 0.04%	1
Molecular Function: long-chain-enoyl-CoA hydratase activity view genes	1 out of 563 0.18%	2 out of 4608 0.04%	1
Molecular Function: zinc-exporting ATPase activity view genes	1 out of 563 0.18%	2 out of 4608 0.04%	1
Molecular Function: phosphoenolpyruvate:phosphate antiporter activity view genes	1 out of 563 0.18%	2 out of 4608 0.04%	1
Molecular Function: hydroperoxide dehydratase activity view genes	1 out of 563 0.18%	2 out of 4608 0.04%	1
Molecular Function: monoferuloyl di-(hydroxyferuloyl) spermidine meta-hydroxylase activity view genes	1 out of 563 0.18%	2 out of 4608 0.04%	1
Molecular Function: enoyl-CoA hydratase activity view genes	1 out of 563 0.18%	2 out of 4608 0.04%	1
Molecular Function: transition metal ion transmembrane transporter activity view genes	1 out of 563 0.18%	2 out of 4608 0.04%	1
Molecular Function: linoleate 13S-lipoxygenase activity view genes	1 out of 563 0.18%	2 out of 4608 0.04%	1
Molecular Function: (3E)-4,8-dimethyl-1,3,7-nonatriene synthase activity view genes	1 out of 563 0.18%	2 out of 4608 0.04%	1
Molecular Function: galactose-1-phosphate guanylyltransferase (GDP) activity view genes	1 out of 563 0.18%	2 out of 4608 0.04%	1
Molecular Function: chlorophyll binding view genes	1 out of 563 0.18%	2 out of 4608 0.04%	1
Molecular Function: glyoxalase III activity view genes	1 out of 563 0.18%	2 out of 4608 0.04%	1
Molecular Function: mannose-1-phosphate guanylyltransferase (GDP) activity view genes	1 out of 563 0.18%	2 out of 4608 0.04%	1
Molecular Function: protein kinase inhibitor activity view genes	1 out of 563 0.18%	2 out of 4608 0.04%	1
Molecular Function: diferuloyl mono-(hydroxyferuloyl) spermidine meta-hydroxylase activity view genes	1 out of 563 0.18%	2 out of 4608 0.04%	1
Molecular Function: chlorophyll(ide) b reductase activity view genes	1 out of 563 0.18%	2 out of 4608 0.04%	1
Molecular Function: exoribonuclease II activity view genes	1 out of 563 0.18%	2 out of 4608 0.04%	1
Molecular Function: UTP:glucose-1-phosphate uridylyltransferase activity view genes	1 out of 563 0.18%	2 out of 4608 0.04%	1
Molecular Function: IAA-amino acid conjugate hydrolase activity view genes	1 out of 563 0.18%	2 out of 4608 0.04%	1
Molecular Function: phosphoglycerate transmembrane transporter activity view genes	1 out of 563 0.18%	2 out of 4608 0.04%	1
Molecular Function: 1-phosphatidylinositol-3-phosphate 5-kinase activity view genes	1 out of 563 0.18%	2 out of 4608 0.04%	1
Molecular Function: GDP-galactose:glucose-1-phosphate guanylyltransferase activity view genes	1 out of 563 0.18%	2 out of 4608 0.04%	1
Molecular Function: oxidoreductase activity, acting on NAD(P)H, quinone or similar compound as acceptor view genes	1 out of 563 0.18%	2 out of 4608 0.04%	1
Molecular Function: glucose-1-phosphate guanylyltransferase (GDP) activity view genes	1 out of 563 0.18%	2 out of 4608 0.04%	1
Molecular Function: 3-hydroxyacyl-CoA dehydrogenase activity view genes	1 out of 563 0.18%	2 out of 4608 0.04%	1
Molecular Function: GDP-galactose:mannose-1-phosphate guanylyltransferase activity view genes	1 out of 563 0.18%	2 out of 4608 0.04%	1
Molecular Function: monocoumaroyl dicaffeoyl spermidine meta-hydroxylase activity view genes	1 out of 563 0.18%	2 out of 4608 0.04%	1
Molecular Function: inositol trisphosphate phosphatase activity view genes	1 out of 563 0.18%	2 out of 4608 0.04%	1
Molecular Function: flavonol synthase activity view genes	1 out of 563 0.18%	2 out of 4608 0.04%	1
Molecular Function: UDP-glucose:4-aminobenzoate acylglucosyltransferase activity view genes	1 out of 563 0.18%	2 out of 4608 0.04%	1
Molecular Function: salicylic acid glucosyltransferase (ester-forming) activity view genes	1 out of 563 0.18%	2 out of 4608 0.04%	1
Molecular Function: glucose-6-phosphate transmembrane transporter activity view genes	1 out of 563 0.18%	2 out of 4608 0.04%	1
Molecular Function: GDP-galactose:myoinositol-1-phosphate guanylyltransferase activity view genes	1 out of 563 0.18%	2 out of 4608 0.04%	1
Molecular Function: tricoumaroylspermidine meta-hydroxylase activity view genes	1 out of 563 0.18%	2 out of 4608 0.04%	1
Molecular Function: indole-3-butyrate beta-glucosyltransferase activity view genes	1 out of 563 0.18%	2 out of 4608 0.04%	1
Molecular Function: benzoic acid glucosyltransferase activity view genes	1 out of 563 0.18%	2 out of 4608 0.04%	1
Molecular Function: naringenin 3-dioxygenase activity view genes	1 out of 563 0.18%	2 out of 4608 0.04%	1
Molecular Function: poly(G) binding view genes	1 out of 563 0.18%	2 out of 4608 0.04%	1
Molecular Function: GDP-D-glucose phosphorylase activity view genes	1 out of 563 0.18%	2 out of 4608 0.04%	1
Molecular Function: 4,8,12-trimethyltrideca-1,3,7,11-tetraene synthase activity view genes	1 out of 563 0.18%	2 out of 4608 0.04%	1
Molecular Function: salicylic acid glucosyltransferase (glucoside-forming) activity view genes	1 out of 563 0.18%	2 out of 4608 0.04%	1
Molecular Function: p-coumarate 3-hydroxylase activity view genes	1 out of 563 0.18%	2 out of 4608 0.04%	1
Molecular Function: oligopeptide-transporting ATPase activity view genes	1 out of 563 0.18%	2 out of 4608 0.04%	1
Molecular Function: secondary active sulfate transmembrane transporter activity view genes	1 out of 563 0.18%	2 out of 4608 0.04%	1
Molecular Function: phospholipid-translocating ATPase activity view genes	1 out of 563 0.18%	2 out of 4608 0.04%	1
Molecular Function: spermidine synthase activity view genes	1 out of 563 0.18%	2 out of 4608 0.04%	1
Molecular Function: endo-1,4-beta-xylanase activity view genes	1 out of 563 0.18%	2 out of 4608 0.04%	1
Molecular Function: pheophytinase activity view genes	1 out of 563 0.18%	2 out of 4608 0.04%	1
Molecular Function: phosphopantetheine binding view genes	1 out of 563 0.18%	2 out of 4608 0.04%	1
Molecular Function: cyclin-dependent protein serine/threonine kinase inhibitor activity view genes	1 out of 563 0.18%	2 out of 4608 0.04%	1
Molecular Function: farnesyltranstransferase activity view genes	1 out of 563 0.18%	2 out of 4608 0.04%	1
Molecular Function: dipeptide transporter activity view genes	3 out of 563 0.53%	14 out of 4608 0.30%	1
Molecular Function: tripeptide transporter activity view genes	3 out of 563 0.53%	14 out of 4608 0.30%	1
Molecular Function: protein serine/threonine phosphatase activity view genes	8 out of 563 1.42%	49 out of 4608 1.06%	1
Molecular Function: signal transducer activity view genes	4 out of 563 0.71%	21 out of 4608 0.46%	1
Molecular Function: calmodulin-dependent protein kinase activity view genes	4 out of 563 0.71%	21 out of 4608 0.46%	1
Molecular Function: magnesium ion binding view genes	6 out of 563 1.07%	35 out of 4608 0.76%	1
Molecular Function: transcription regulatory region DNA binding view genes	5 out of 563 0.89%	28 out of 4608 0.61%	1
Molecular Function: carbonate dehydratase activity view genes	2 out of 563 0.36%	8 out of 4608 0.17%	1
Molecular Function: uridine kinase activity view genes	2 out of 563 0.36%	8 out of 4608 0.17%	1
Molecular Function: transcription regulatory region sequence-specific DNA binding view genes	2 out of 563 0.36%	8 out of 4608 0.17%	1
Molecular Function: glutathione gamma-glutamylcysteinyltransferase activity view genes	2 out of 563 0.36%	8 out of 4608 0.17%	1
Molecular Function: ATPase activity, coupled to transmembrane movement of ions, phosphorylative mechanism view genes	2 out of 563 0.36%	8 out of 4608 0.17%	1
Molecular Function: phosphoric diester hydrolase activity view genes	3 out of 563 0.53%	15 out of 4608 0.33%	1
Molecular Function: oxidoreductase activity, acting on paired donors, with incorporation or reduction of molecular oxygen, 2-oxoglutarate as one donor, and incorporation of one atom each of oxygen into both donors view genes	5 out of 563 0.89%	29 out of 4608 0.63%	1
Molecular Function: amino acid transmembrane transporter activity view genes	4 out of 563 0.71%	22 out of 4608 0.48%	1
Molecular Function: calcium ion binding view genes	14 out of 563 2.49%	97 out of 4608 2.11%	1
Molecular Function: endoribonuclease activity view genes	2 out of 563 0.36%	9 out of 4608 0.20%	1
Molecular Function: cyclin-dependent protein serine/threonine kinase activity view genes	2 out of 563 0.36%	9 out of 4608 0.20%	1
Molecular Function: methyltransferase activity view genes	7 out of 563 1.24%	45 out of 4608 0.98%	1
Molecular Function: hexose transmembrane transporter activity view genes	1 out of 563 0.18%	3 out of 4608 0.07%	1
Molecular Function: dioxygenase activity view genes	1 out of 563 0.18%	3 out of 4608 0.07%	1
Molecular Function: chlorophyll catabolite transmembrane transporter activity view genes	1 out of 563 0.18%	3 out of 4608 0.07%	1
Molecular Function: dimethylallyltranstransferase activity view genes	1 out of 563 0.18%	3 out of 4608 0.07%	1
Molecular Function: aldose 1-epimerase activity view genes	1 out of 563 0.18%	3 out of 4608 0.07%	1
Molecular Function: adenylate kinase activity view genes	1 out of 563 0.18%	3 out of 4608 0.07%	1
Molecular Function: long-chain fatty acid-CoA ligase activity view genes	1 out of 563 0.18%	3 out of 4608 0.07%	1
Molecular Function: phospholipase D activity view genes	1 out of 563 0.18%	3 out of 4608 0.07%	1
Molecular Function: trans-octaprenyltranstransferase activity view genes	1 out of 563 0.18%	3 out of 4608 0.07%	1
Molecular Function: small protein activating enzyme activity view genes	1 out of 563 0.18%	3 out of 4608 0.07%	1
Molecular Function: serine-type endopeptidase inhibitor activity view genes	1 out of 563 0.18%	3 out of 4608 0.07%	1
Molecular Function: phosphate ion transmembrane transporter activity view genes	1 out of 563 0.18%	3 out of 4608 0.07%	1
Molecular Function: alpha-glucan, water dikinase activity view genes	1 out of 563 0.18%	3 out of 4608 0.07%	1
Molecular Function: CTP synthase activity view genes	1 out of 563 0.18%	3 out of 4608 0.07%	1
Molecular Function: aspartyl esterase activity view genes	1 out of 563 0.18%	3 out of 4608 0.07%	1
Molecular Function: voltage-gated chloride channel activity view genes	1 out of 563 0.18%	3 out of 4608 0.07%	1
Molecular Function: prunasin beta-glucosidase activity view genes	1 out of 563 0.18%	3 out of 4608 0.07%	1
Molecular Function: aspartate-prephenate aminotransferase activity view genes	1 out of 563 0.18%	3 out of 4608 0.07%	1
Molecular Function: amygdalin beta-glucosidase activity view genes	1 out of 563 0.18%	3 out of 4608 0.07%	1
Molecular Function: glutathione S-conjugate-exporting ATPase activity view genes	1 out of 563 0.18%	3 out of 4608 0.07%	1
Molecular Function: homoserine dehydrogenase activity view genes	1 out of 563 0.18%	3 out of 4608 0.07%	1
Molecular Function: carboxypeptidase activity view genes	1 out of 563 0.18%	3 out of 4608 0.07%	1
Molecular Function: cyclin binding view genes	1 out of 563 0.18%	3 out of 4608 0.07%	1
Molecular Function: sinapoyltransferase activity view genes	1 out of 563 0.18%	3 out of 4608 0.07%	1
Molecular Function: nucleotide kinase activity view genes	1 out of 563 0.18%	3 out of 4608 0.07%	1
Molecular Function: NAPE-specific phospholipase D activity view genes	1 out of 563 0.18%	3 out of 4608 0.07%	1
Molecular Function: translation repressor activity, nucleic acid binding view genes	1 out of 563 0.18%	3 out of 4608 0.07%	1
Molecular Function: geranyltranstransferase activity view genes	1 out of 563 0.18%	3 out of 4608 0.07%	1
Molecular Function: potassium ion antiporter activity view genes	1 out of 563 0.18%	3 out of 4608 0.07%	1
Molecular Function: glutamate-prephenate aminotransferase activity view genes	1 out of 563 0.18%	3 out of 4608 0.07%	1
Molecular Function: UDP-galactose:N-glycan beta-1,3-galactosyltransferase activity view genes	1 out of 563 0.18%	3 out of 4608 0.07%	1
Molecular Function: low affinity nitrate transmembrane transporter activity view genes	1 out of 563 0.18%	3 out of 4608 0.07%	1
Molecular Function: L-ascorbate oxidase activity view genes	1 out of 563 0.18%	3 out of 4608 0.07%	1
Molecular Function: spermine synthase activity view genes	1 out of 563 0.18%	3 out of 4608 0.07%	1
Molecular Function: beta-N-acetylhexosaminidase activity view genes	1 out of 563 0.18%	3 out of 4608 0.07%	1
Molecular Function: coenzyme binding view genes	3 out of 563 0.53%	17 out of 4608 0.37%	1
Molecular Function: antiporter activity view genes	2 out of 563 0.36%	10 out of 4608 0.22%	1
Molecular Function: hydrolase activity view genes	20 out of 563 3.55%	149 out of 4608 3.23%	1
Molecular Function: protein serine/threonine kinase activity view genes	35 out of 563 6.22%	270 out of 4608 5.86%	1
Molecular Function: phosphorelay sensor kinase activity view genes	2 out of 563 0.36%	11 out of 4608 0.24%	1
Molecular Function: potassium ion transmembrane transporter activity view genes	1 out of 563 0.18%	4 out of 4608 0.09%	1
Molecular Function: abscisic acid glucosyltransferase activity view genes	1 out of 563 0.18%	4 out of 4608 0.09%	1
Molecular Function: cis-zeatin O-beta-D-glucosyltransferase activity view genes	1 out of 563 0.18%	4 out of 4608 0.09%	1
Molecular Function: sucrose synthase activity view genes	1 out of 563 0.18%	4 out of 4608 0.09%	1
Molecular Function: cationic amino acid transmembrane transporter activity view genes	1 out of 563 0.18%	4 out of 4608 0.09%	1
Molecular Function: phosphatidylinositol phosphate 5-phosphatase activity view genes	1 out of 563 0.18%	4 out of 4608 0.09%	1
Molecular Function: cytidylate kinase activity view genes	1 out of 563 0.18%	4 out of 4608 0.09%	1
Molecular Function: proton-transporting ATPase activity, rotational mechanism view genes	1 out of 563 0.18%	4 out of 4608 0.09%	1
Molecular Function: aldehyde dehydrogenase [NAD(P)+] activity view genes	1 out of 563 0.18%	4 out of 4608 0.09%	1
Molecular Function: protein histidine kinase activity view genes	1 out of 563 0.18%	4 out of 4608 0.09%	1
Molecular Function: trehalose-phosphatase activity view genes	1 out of 563 0.18%	4 out of 4608 0.09%	1
Molecular Function: AMP binding view genes	1 out of 563 0.18%	4 out of 4608 0.09%	1
Molecular Function: sulfate transmembrane transporter activity view genes	1 out of 563 0.18%	4 out of 4608 0.09%	1
Molecular Function: pectinesterase activity view genes	1 out of 563 0.18%	4 out of 4608 0.09%	1
Molecular Function: trans-zeatin O-beta-D-glucosyltransferase activity view genes	1 out of 563 0.18%	4 out of 4608 0.09%	1
Molecular Function: AT DNA binding view genes	1 out of 563 0.18%	4 out of 4608 0.09%	1
Molecular Function: beta-mannosidase activity view genes	1 out of 563 0.18%	4 out of 4608 0.09%	1
Molecular Function: uridylate kinase activity view genes	1 out of 563 0.18%	4 out of 4608 0.09%	1
Molecular Function: phosphatidylinositol phosphate kinase activity view genes	1 out of 563 0.18%	4 out of 4608 0.09%	1
Molecular Function: ubiquitin activating enzyme activity view genes	1 out of 563 0.18%	4 out of 4608 0.09%	1
Molecular Function: phosphatase activity view genes	1 out of 563 0.18%	4 out of 4608 0.09%	1
Molecular Function: transmembrane receptor protein serine/threonine kinase activity view genes	1 out of 563 0.18%	4 out of 4608 0.09%	1
Molecular Function: sucrose-phosphate synthase activity view genes	1 out of 563 0.18%	4 out of 4608 0.09%	1
Molecular Function: glucuronoxylan glucuronosyltransferase activity view genes	1 out of 563 0.18%	4 out of 4608 0.09%	1
Molecular Function: cytokinin dehydrogenase activity view genes	1 out of 563 0.18%	4 out of 4608 0.09%	1
Molecular Function: L-phenylalanine:2-oxoglutarate aminotransferase activity view genes	1 out of 563 0.18%	4 out of 4608 0.09%	1
Molecular Function: histone-lysine N-methyltransferase activity view genes	3 out of 563 0.53%	19 out of 4608 0.41%	1
Molecular Function: ion binding view genes	5 out of 563 0.89%	35 out of 4608 0.76%	1
Molecular Function: protein heterodimerization activity view genes	8 out of 563 1.42%	59 out of 4608 1.28%	1
Molecular Function: polygalacturonase activity view genes	2 out of 563 0.36%	12 out of 4608 0.26%	1
Molecular Function: structural constituent of cytoskeleton view genes	2 out of 563 0.36%	12 out of 4608 0.26%	1
Molecular Function: iron-nicotianamine transmembrane transporter activity view genes	2 out of 563 0.36%	12 out of 4608 0.26%	1
Molecular Function: N-acetyltransferase activity view genes	2 out of 563 0.36%	12 out of 4608 0.26%	1
Molecular Function: NADP binding view genes	2 out of 563 0.36%	12 out of 4608 0.26%	1
Molecular Function: hydrolase activity, acting on glycosyl bonds view genes	2 out of 563 0.36%	12 out of 4608 0.26%	1
Molecular Function: glutathione transferase activity view genes	1 out of 563 0.18%	5 out of 4608 0.11%	1
Molecular Function: polygalacturonate 4-alpha-galacturonosyltransferase activity view genes	1 out of 563 0.18%	5 out of 4608 0.11%	1
Molecular Function: bis(5'-adenosyl)-pentaphosphatase activity view genes	1 out of 563 0.18%	5 out of 4608 0.11%	1
Molecular Function: potassium:sodium symporter activity view genes	1 out of 563 0.18%	5 out of 4608 0.11%	1
Molecular Function: carbamoyl-phosphate synthase (glutamine-hydrolyzing) activity view genes	1 out of 563 0.18%	5 out of 4608 0.11%	1
Molecular Function: beta-amylase activity view genes	1 out of 563 0.18%	5 out of 4608 0.11%	1
Molecular Function: mitogen-activated protein kinase binding view genes	1 out of 563 0.18%	5 out of 4608 0.11%	1
Molecular Function: L-3-cyanoalanine synthase activity view genes	1 out of 563 0.18%	5 out of 4608 0.11%	1
Molecular Function: peptide binding view genes	1 out of 563 0.18%	5 out of 4608 0.11%	1
Molecular Function: pseudouridine synthase activity view genes	1 out of 563 0.18%	5 out of 4608 0.11%	1
Molecular Function: primary amine oxidase activity view genes	1 out of 563 0.18%	5 out of 4608 0.11%	1
Molecular Function: lipoate synthase activity view genes	1 out of 563 0.18%	5 out of 4608 0.11%	1
Molecular Function: voltage-gated potassium channel activity view genes	1 out of 563 0.18%	5 out of 4608 0.11%	1
Molecular Function: abscisic acid transporter activity view genes	1 out of 563 0.18%	5 out of 4608 0.11%	1
Molecular Function: galacturan 1,4-alpha-galacturonidase activity view genes	1 out of 563 0.18%	5 out of 4608 0.11%	1
Molecular Function: galactolipase activity view genes	1 out of 563 0.18%	5 out of 4608 0.11%	1
Molecular Function: ATP-dependent peptidase activity view genes	1 out of 563 0.18%	5 out of 4608 0.11%	1
Molecular Function: IgE binding view genes	1 out of 563 0.18%	5 out of 4608 0.11%	1
Molecular Function: polysaccharide binding view genes	3 out of 563 0.53%	21 out of 4608 0.46%	1
Molecular Function: cadmium ion transmembrane transporter activity view genes	2 out of 563 0.36%	13 out of 4608 0.28%	1
Molecular Function: transmembrane receptor protein kinase activity view genes	2 out of 563 0.36%	13 out of 4608 0.28%	1
Molecular Function: hydrolase activity, acting on ester bonds view genes	4 out of 563 0.71%	30 out of 4608 0.65%	1
Molecular Function: auxin efflux transmembrane transporter activity view genes	2 out of 563 0.36%	14 out of 4608 0.30%	1
Molecular Function: isomerase activity view genes	2 out of 563 0.36%	14 out of 4608 0.30%	1
Molecular Function: glycerophosphodiester phosphodiesterase activity view genes	1 out of 563 0.18%	6 out of 4608 0.13%	1
Molecular Function: aldehyde dehydrogenase (NAD) activity view genes	1 out of 563 0.18%	6 out of 4608 0.13%	1
Molecular Function: UDP-N-acetylmuramate dehydrogenase activity view genes	1 out of 563 0.18%	6 out of 4608 0.13%	1
Molecular Function: L-aspartate:2-oxoglutarate aminotransferase activity view genes	1 out of 563 0.18%	6 out of 4608 0.13%	1
Molecular Function: signaling receptor activity view genes	1 out of 563 0.18%	6 out of 4608 0.13%	1
Molecular Function: phospholipase activity view genes	1 out of 563 0.18%	6 out of 4608 0.13%	1
Molecular Function: (1->3)-beta-D-glucan binding view genes	1 out of 563 0.18%	6 out of 4608 0.13%	1
Molecular Function: 7S RNA binding view genes	1 out of 563 0.18%	6 out of 4608 0.13%	1
Molecular Function: transmembrane signaling receptor activity view genes	1 out of 563 0.18%	6 out of 4608 0.13%	1
Molecular Function: RNA polymerase II carboxy-terminal domain kinase activity view genes	1 out of 563 0.18%	6 out of 4608 0.13%	1
Molecular Function: quercetin 7-O-glucosyltransferase activity view genes	1 out of 563 0.18%	6 out of 4608 0.13%	1
Molecular Function: sequence-specific DNA binding view genes	15 out of 563 2.66%	126 out of 4608 2.73%	1
Molecular Function: hydrogen-exporting ATPase activity, phosphorylative mechanism view genes	1 out of 563 0.18%	7 out of 4608 0.15%	1
Molecular Function: disulfide oxidoreductase activity view genes	1 out of 563 0.18%	7 out of 4608 0.15%	1
Molecular Function: cysteine synthase activity view genes	1 out of 563 0.18%	7 out of 4608 0.15%	1
Molecular Function: carboxylic ester hydrolase activity view genes	1 out of 563 0.18%	7 out of 4608 0.15%	1
Molecular Function: carbon-nitrogen ligase activity, with glutamine as amido-N-donor view genes	1 out of 563 0.18%	7 out of 4608 0.15%	1
Molecular Function: water channel activity view genes	1 out of 563 0.18%	7 out of 4608 0.15%	1
Molecular Function: protein phosphatase binding view genes	1 out of 563 0.18%	7 out of 4608 0.15%	1
Molecular Function: phosphorelay response regulator activity view genes	2 out of 563 0.36%	16 out of 4608 0.35%	1
Molecular Function: cysteine-type peptidase activity view genes	2 out of 563 0.36%	16 out of 4608 0.35%	1
Molecular Function: oligopeptide transporter activity view genes	2 out of 563 0.36%	16 out of 4608 0.35%	1
Molecular Function: mRNA binding view genes	3 out of 563 0.53%	25 out of 4608 0.54%	1
Molecular Function: oxidoreductase activity view genes	14 out of 563 2.49%	121 out of 4608 2.63%	1
Molecular Function: ATPase activity view genes	7 out of 563 1.24%	61 out of 4608 1.32%	1
Molecular Function: actin binding view genes	3 out of 563 0.53%	26 out of 4608 0.56%	1
Molecular Function: Ran GTPase binding view genes	2 out of 563 0.36%	17 out of 4608 0.37%	1
Molecular Function: cation-transporting ATPase activity view genes	1 out of 563 0.18%	8 out of 4608 0.17%	1
Molecular Function: myosin heavy chain kinase activity view genes	1 out of 563 0.18%	8 out of 4608 0.17%	1
Molecular Function: nutrient reservoir activity view genes	1 out of 563 0.18%	8 out of 4608 0.17%	1
Molecular Function: L-malate dehydrogenase activity view genes	1 out of 563 0.18%	8 out of 4608 0.17%	1
Molecular Function: serine-type peptidase activity view genes	1 out of 563 0.18%	8 out of 4608 0.17%	1
Molecular Function: drug transmembrane transporter activity view genes	1 out of 563 0.18%	8 out of 4608 0.17%	1
Molecular Function: phospholipase activator activity view genes	1 out of 563 0.18%	8 out of 4608 0.17%	1
Molecular Function: glutathione binding view genes	1 out of 563 0.18%	8 out of 4608 0.17%	1
Molecular Function: protein kinase binding view genes	5 out of 563 0.89%	45 out of 4608 0.98%	1
Molecular Function: phospholipid binding view genes	2 out of 563 0.36%	18 out of 4608 0.39%	1
Molecular Function: transcription factor binding view genes	2 out of 563 0.36%	18 out of 4608 0.39%	1
Molecular Function: metallopeptidase activity view genes	1 out of 563 0.18%	9 out of 4608 0.20%	1
Molecular Function: transmembrane transporter activity view genes	1 out of 563 0.18%	9 out of 4608 0.20%	1
Molecular Function: double-stranded RNA binding view genes	1 out of 563 0.18%	9 out of 4608 0.20%	1
Molecular Function: oxidoreductase activity, acting on single donors with incorporation of molecular oxygen, incorporation of two atoms of oxygen view genes	1 out of 563 0.18%	9 out of 4608 0.20%	1
Molecular Function: peptide receptor activity view genes	1 out of 563 0.18%	9 out of 4608 0.20%	1
Molecular Function: tetrapyrrole binding view genes	1 out of 563 0.18%	9 out of 4608 0.20%	1
Molecular Function: NADPH binding view genes	1 out of 563 0.18%	9 out of 4608 0.20%	1
Molecular Function: chitinase activity view genes	2 out of 563 0.36%	19 out of 4608 0.41%	1
Molecular Function: flavin adenine dinucleotide binding view genes	3 out of 563 0.53%	29 out of 4608 0.63%	1
Molecular Function: calmodulin binding view genes	9 out of 563 1.60%	84 out of 4608 1.82%	1
Molecular Function: transferase activity, transferring hexosyl groups view genes	2 out of 563 0.36%	20 out of 4608 0.43%	1
Molecular Function: protein tyrosine kinase activity view genes	7 out of 563 1.24%	67 out of 4608 1.45%	1
Molecular Function: phosphoprotein phosphatase activity view genes	3 out of 563 0.53%	30 out of 4608 0.65%	1
Molecular Function: cobalt ion binding view genes	3 out of 563 0.53%	30 out of 4608 0.65%	1
Molecular Function: structure-specific DNA binding view genes	1 out of 563 0.18%	10 out of 4608 0.22%	1
Molecular Function: exonuclease activity view genes	1 out of 563 0.18%	10 out of 4608 0.22%	1
Molecular Function: copper ion binding view genes	13 out of 563 2.31%	121 out of 4608 2.63%	1
Molecular Function: RNA binding view genes	22 out of 563 3.91%	201 out of 4608 4.36%	1
Molecular Function: phosphatidylinositol binding view genes	2 out of 563 0.36%	21 out of 4608 0.46%	1
Molecular Function: structural molecule activity view genes	3 out of 563 0.53%	31 out of 4608 0.67%	1
Molecular Function: peptidase activity view genes	3 out of 563 0.53%	31 out of 4608 0.67%	1
Molecular Function: substrate-specific transmembrane transporter activity view genes	1 out of 563 0.18%	11 out of 4608 0.24%	1
Molecular Function: serine-type carboxypeptidase activity view genes	1 out of 563 0.18%	11 out of 4608 0.24%	1
Molecular Function: carotenoid isomerase activity view genes	1 out of 563 0.18%	11 out of 4608 0.24%	1
Molecular Function: anion binding view genes	1 out of 563 0.18%	11 out of 4608 0.24%	1
Molecular Function: monosaccharide transmembrane transporter activity view genes	1 out of 563 0.18%	11 out of 4608 0.24%	1
Molecular Function: enzyme inhibitor activity view genes	1 out of 563 0.18%	11 out of 4608 0.24%	1
Molecular Function: galactosyltransferase activity view genes	1 out of 563 0.18%	11 out of 4608 0.24%	1
Molecular Function: microtubule binding view genes	4 out of 563 0.71%	42 out of 4608 0.91%	1
Molecular Function: sucrose:hydrogen symporter activity view genes	1 out of 563 0.18%	12 out of 4608 0.26%	1
Molecular Function: auxin influx transmembrane transporter activity view genes	1 out of 563 0.18%	12 out of 4608 0.26%	1
Molecular Function: nuclease activity view genes	1 out of 563 0.18%	12 out of 4608 0.26%	1
Molecular Function: ent-isokaurene C2-hydroxylase activity view genes	1 out of 563 0.18%	12 out of 4608 0.26%	1
Molecular Function: transferase activity view genes	7 out of 563 1.24%	73 out of 4608 1.58%	1
Molecular Function: DNA binding view genes	53 out of 563 9.41%	478 out of 4608 10.37%	1
Molecular Function: ligase activity view genes	2 out of 563 0.36%	24 out of 4608 0.52%	1
Molecular Function: nucleoside-triphosphatase activity view genes	2 out of 563 0.36%	24 out of 4608 0.52%	1
Molecular Function: poly(U) RNA binding view genes	1 out of 563 0.18%	13 out of 4608 0.28%	1
Molecular Function: aspartic-type endopeptidase activity view genes	1 out of 563 0.18%	13 out of 4608 0.28%	1
Molecular Function: cation binding view genes	1 out of 563 0.18%	13 out of 4608 0.28%	1
Molecular Function: organic cyclic compound binding view genes	6 out of 563 1.07%	65 out of 4608 1.41%	1
Molecular Function: ADP binding view genes	3 out of 563 0.53%	36 out of 4608 0.78%	1
Molecular Function: adenyl nucleotide binding view genes	1 out of 563 0.18%	14 out of 4608 0.30%	1
Molecular Function: cellulose synthase (UDP-forming) activity view genes	1 out of 563 0.18%	14 out of 4608 0.30%	1
Molecular Function: phosphatidic acid binding view genes	1 out of 563 0.18%	14 out of 4608 0.30%	1
Molecular Function: transferase activity, transferring phosphorus-containing groups view genes	1 out of 563 0.18%	14 out of 4608 0.30%	1
Molecular Function: MAP kinase kinase kinase activity view genes	1 out of 563 0.18%	15 out of 4608 0.33%	1
Molecular Function: hydrolase activity, acting on acid anhydrides, in phosphorus-containing anhydrides view genes	1 out of 563 0.18%	15 out of 4608 0.33%	1
Molecular Function: RNA-directed DNA polymerase activity view genes	1 out of 563 0.18%	15 out of 4608 0.33%	1
Molecular Function: xenobiotic-transporting ATPase activity view genes	1 out of 563 0.18%	15 out of 4608 0.33%	1
Molecular Function: chromatin binding view genes	7 out of 563 1.24%	79 out of 4608 1.71%	1
Molecular Function: kinase activity view genes	14 out of 563 2.49%	147 out of 4608 3.19%	1
Molecular Function: metalloendopeptidase activity view genes	1 out of 563 0.18%	16 out of 4608 0.35%	1
Molecular Function: protein phosphatase type 2A regulator activity view genes	1 out of 563 0.18%	17 out of 4608 0.37%	1
Molecular Function: receptor serine/threonine kinase binding view genes	1 out of 563 0.18%	17 out of 4608 0.37%	1
Molecular Function: protein disulfide oxidoreductase activity view genes	1 out of 563 0.18%	19 out of 4608 0.41%	1
Molecular Function: histone methyltransferase activity (H3-K4 specific) view genes	1 out of 563 0.18%	19 out of 4608 0.41%	1
Molecular Function: FMN binding view genes	1 out of 563 0.18%	19 out of 4608 0.41%	1
Molecular Function: transporter activity view genes	5 out of 563 0.89%	67 out of 4608 1.45%	1
Molecular Function: 2-alkenal reductase [NAD(P)] activity view genes	1 out of 563 0.18%	20 out of 4608 0.43%	1
Molecular Function: protein kinase activity view genes	10 out of 563 1.78%	120 out of 4608 2.60%	1
Molecular Function: microtubule motor activity view genes	1 out of 563 0.18%	21 out of 4608 0.46%	1
Molecular Function: ATP binding view genes	78 out of 563 13.85%	737 out of 4608 15.99%	1
Molecular Function: nucleotidyltransferase activity view genes	1 out of 563 0.18%	22 out of 4608 0.48%	1
Molecular Function: translation initiation factor activity view genes	3 out of 563 0.53%	48 out of 4608 1.04%	1
Molecular Function: unfolded protein binding view genes	2 out of 563 0.36%	38 out of 4608 0.82%	1
Molecular Function: heat shock protein binding view genes	1 out of 563 0.18%	24 out of 4608 0.52%	1
Molecular Function: GTPase activity view genes	4 out of 563 0.71%	63 out of 4608 1.37%	1
Molecular Function: DNA-directed RNA polymerase activity view genes	1 out of 563 0.18%	26 out of 4608 0.56%	1
Molecular Function: transferase activity, transferring glycosyl groups view genes	2 out of 563 0.36%	43 out of 4608 0.93%	1
Molecular Function: ubiquitin-protein ligase activity view genes	7 out of 563 1.24%	103 out of 4608 2.24%	1
Molecular Function: ATP-dependent helicase activity view genes	1 out of 563 0.18%	29 out of 4608 0.63%	1
Molecular Function: GTP binding view genes	7 out of 563 1.24%	107 out of 4608 2.32%	1
Molecular Function: heterocyclic compound binding view genes	3 out of 563 0.53%	61 out of 4608 1.32%	1
Molecular Function: ubiquitin protein ligase binding view genes	1 out of 563 0.18%	34 out of 4608 0.74%	1
Molecular Function: zinc ion binding view genes	38 out of 563 6.75%	431 out of 4608 9.35%	1
Molecular Function: double-stranded DNA binding view genes	1 out of 563 0.18%	40 out of 4608 0.87%	1
Molecular Function: nucleotide binding view genes	23 out of 563 4.09%	296 out of 4608 6.42%	1
Molecular Function: single-stranded DNA binding view genes	1 out of 563 0.18%	42 out of 4608 0.91%	1
Molecular Function: nucleic acid binding view genes	16 out of 563 2.84%	236 out of 4608 5.12%	1
