# Supplementary material for: Transcriptome analysis provides insights into xylogenesis formation in Moso bamboo (Phyllostachys edulis) shoot
Source: Sci Rep. 2018 Mar 2;8:3951. doi: 10.1038/s41598-018-21766-3 (PMC5834459; doi:10.1038/s41598-018-21766-3)
Supplement: Supplementary file 5 — Supplementary Table S4 [file 41598_2018_21766_MOESM5_ESM.xlsx]

## Sheet:  Terms for Apical vs Basal
	Table S4 Summary for pathway categories of the DEGs.
#	Pathway	DEGs with pathway annotation (542)	All genes with pathway annotation (5672)	p_value	corr_p_value	Pathway ID
1	Cysteine and methionine metabolism	39 (7.2%)	137 (2.42%)	1.5795e-10	1.7059e-08	ko00270
2	Starch and sucrose metabolism	45 (8.3%)	191 (3.37%)	5.1259e-09	5.5359e-07	ko00500
3	Cyanoamino acid metabolism	17 (3.14%)	37 (0.65%)	9.3427e-09	1.009e-06	ko00460
4	Amino sugar and nucleotide sugar metabolism	39 (7.2%)	179 (3.16%)	5.1373e-07	5.5483e-05	ko00520
5	Phenylpropanoid biosynthesis	24 (4.43%)	89 (1.57%)	1.703e-06	0.00018392	ko00940
6	Glycosphingolipid biosynthesis - globo series	10 (1.85%)	20 (0.35%)	4.4649e-06	0.00048221	ko00603
7	Phenylalanine metabolism	20 (3.69%)	78 (1.38%)	2.8167e-05	0.003042	ko00360
8	Glycosphingolipid biosynthesis - ganglio series	7 (1.29%)	12 (0.21%)	3.6183e-05	0.0039077	ko00604
9	Glycine, serine and threonine metabolism	20 (3.69%)	80 (1.41%)	4.1886e-05	0.0045237	ko00260
10	Vitamin B6 metabolism	7 (1.29%)	13 (0.23%)	7.196e-05	0.0077717	ko00750
11	Glycosaminoglycan degradation	8 (1.48%)	17 (0.3%)	7.3597e-05	0.0079485	ko00531
12	Pentose and glucuronate interconversions	15 (2.77%)	55 (0.97%)	0.00013297	0.01436	ko00040
13	alpha-Linolenic acid metabolism	11 (2.03%)	37 (0.65%)	0.00046462	0.050179	ko00592
14	Arachidonic acid metabolism	9 (1.66%)	27 (0.48%)	0.00060301	0.065125	ko00590
15	Other glycan degradation	8 (1.48%)	23 (0.41%)	0.000884	0.095472	ko00511
16	Galactose metabolism	15 (2.77%)	73 (1.29%)	0.0032245	0.34824	ko00052
17	Stilbenoid, diarylheptanoid and gingerol biosynthesis	6 (1.11%)	17 (0.3%)	0.0036562	0.39487	ko00945
18	Nitrogen metabolism	14 (2.58%)	67 (1.18%)	0.0037214	0.40191	ko00910
19	Glycolysis / Gluconeogenesis	33 (6.09%)	216 (3.81%)	0.0041574	0.449	ko00010
20	Brassinosteroid biosynthesis	3 (0.55%)	5 (0.09%)	0.0074907	0.80899	ko00905
21	Steroid biosynthesis	11 (2.03%)	51 (0.9%)	0.0075605	0.81653	ko00100
22	Tryptophan metabolism	10 (1.85%)	46 (0.81%)	0.010078	1	ko00380
23	Flavonoid biosynthesis	8 (1.48%)	36 (0.63%)	0.018012	1	ko00941
24	Ascorbate and aldarate metabolism	12 (2.21%)	65 (1.15%)	0.018619	1	ko00053
25	Sulfur metabolism	11 (2.03%)	58 (1.02%)	0.019659	1	ko00920
26	Glycerolipid metabolism	14 (2.58%)	83 (1.46%)	0.024403	1	ko00561
27	Fatty acid metabolism	14 (2.58%)	83 (1.46%)	0.024403	1	ko00071
28	Terpenoid backbone biosynthesis	14 (2.58%)	84 (1.48%)	0.026819	1	ko00900
29	beta-Alanine metabolism	11 (2.03%)	61 (1.08%)	0.027847	1	ko00410
30	Carbon fixation in photosynthetic organisms	19 (3.51%)	129 (2.27%)	0.036496	1	ko00710
31	Diterpenoid biosynthesis	4 (0.74%)	14 (0.25%)	0.037991	1	ko00904
32	Linoleic acid metabolism	4 (0.74%)	14 (0.25%)	0.037991	1	ko00591
33	Selenocompound metabolism	7 (1.29%)	34 (0.6%)	0.038576	1	ko00450
34	Pentose phosphate pathway	14 (2.58%)	89 (1.57%)	0.041606	1	ko00030
35	Photosynthesis	12 (2.21%)	73 (1.29%)	0.042409	1	ko00195
36	Taurine and hypotaurine metabolism	6 (1.11%)	28 (0.49%)	0.045252	1	ko00430
37	Natural killer cell mediated cytotoxicity	6 (1.11%)	29 (0.51%)	0.052638	1	ko04650
38	Ether lipid metabolism	8 (1.48%)	44 (0.78%)	0.053966	1	ko00565
39	Phenylalanine, tyrosine and tryptophan biosynthesis	11 (2.03%)	68 (1.2%)	0.055933	1	ko00400
40	Photosynthesis - antenna proteins	6 (1.11%)	31 (0.55%)	0.069488	1	ko00196
41	ABC transporters	3 (0.55%)	11 (0.19%)	0.080145	1	ko02010
42	Arginine and proline metabolism	18 (3.32%)	133 (2.34%)	0.081044	1	ko00330
43	Tyrosine metabolism	9 (1.66%)	56 (0.99%)	0.081853	1	ko00350
44	Valine, leucine and isoleucine degradation	13 (2.4%)	91 (1.6%)	0.090631	1	ko00280
45	Lysine degradation	7 (1.29%)	41 (0.72%)	0.090954	1	ko00310
46	Histidine metabolism	7 (1.29%)	41 (0.72%)	0.090954	1	ko00340
47	Limonene and pinene degradation	5 (0.92%)	26 (0.46%)	0.095971	1	ko00903
48	Lysine biosynthesis	6 (1.11%)	34 (0.6%)	0.099933	1	ko00300
49	Flavone and flavonol biosynthesis	2 (0.37%)	6 (0.11%)	0.10554	1	ko00944
50	Porphyrin and chlorophyll metabolism	10 (1.85%)	68 (1.2%)	0.11021	1	ko00860
51	Zeatin biosynthesis	3 (0.55%)	13 (0.23%)	0.12064	1	ko00908
52	One carbon pool by folate	5 (0.92%)	28 (0.49%)	0.12289	1	ko00670
53	Propanoate metabolism	9 (1.66%)	63 (1.11%)	0.14308	1	ko00640
54	Glycerophospholipid metabolism	15 (2.77%)	120 (2.12%)	0.16911	1	ko00564
55	Glutathione metabolism	13 (2.4%)	104 (1.83%)	0.19075	1	ko00480
56	Tropane, piperidine and pyridine alkaloid biosynthesis	4 (0.74%)	24 (0.42%)	0.19137	1	ko00960
57	Phagosome	15 (2.77%)	123 (2.17%)	0.19387	1	ko04145
58	Glyoxylate and dicarboxylate metabolism	7 (1.29%)	50 (0.88%)	0.19643	1	ko00630
59	Isoquinoline alkaloid biosynthesis	4 (0.74%)	25 (0.44%)	0.21186	1	ko00950
60	Fructose and mannose metabolism	12 (2.21%)	98 (1.73%)	0.22327	1	ko00051
61	Sphingolipid metabolism	5 (0.92%)	35 (0.62%)	0.23873	1	ko00600
62	Carotenoid biosynthesis	6 (1.11%)	44 (0.78%)	0.24016	1	ko00906
63	Plant hormone signal transduction	29 (5.35%)	273 (4.81%)	0.29873	1	ko04075
64	Folate biosynthesis	3 (0.55%)	21 (0.37%)	0.32496	1	ko00790
65	Caffeine metabolism	1 (0.18%)	4 (0.07%)	0.33092	1	ko00232
66	Pyruvate metabolism	15 (2.77%)	144 (2.54%)	0.40228	1	ko00620
67	Synthesis and degradation of ketone bodies	2 (0.37%)	15 (0.26%)	0.42718	1	ko00072
68	Plant-pathogen interaction	15 (2.77%)	149 (2.63%)	0.45619	1	ko04626
69	Alanine, aspartate and glutamate metabolism	9 (1.66%)	90 (1.59%)	0.49531	1	ko00250
70	Citrate cycle (TCA cycle)	9 (1.66%)	94 (1.66%)	0.54961	1	ko00020
71	Lipoic acid metabolism	1 (0.18%)	8 (0.14%)	0.55247	1	ko00785
72	Biosynthesis of unsaturated fatty acids	5 (0.92%)	54 (0.95%)	0.59798	1	ko01040
73	Butanoate metabolism	5 (0.92%)	54 (0.95%)	0.59798	1	ko00650
74	Ubiquinone and other terpenoid-quinone biosynthesis	4 (0.74%)	43 (0.76%)	0.59891	1	ko00130
75	Inositol phosphate metabolism	7 (1.29%)	83 (1.46%)	0.69201	1	ko00562
76	C5-Branched dibasic acid metabolism	1 (0.18%)	12 (0.21%)	0.70075	1	ko00660
77	Peroxisome	9 (1.66%)	120 (2.12%)	0.82309	1	ko04146
78	Phosphatidylinositol signaling system	5 (0.92%)	72 (1.27%)	0.83121	1	ko04070
79	Pantothenate and CoA biosynthesis	3 (0.55%)	47 (0.83%)	0.84045	1	ko00770
80	Circadian rhythm - plant	3 (0.55%)	47 (0.83%)	0.84045	1	ko04712
81	Base excision repair	4 (0.74%)	64 (1.13%)	0.87313	1	ko03410
82	Endocytosis	8 (1.48%)	124 (2.19%)	0.91701	1	ko04144
83	Glycosylphosphatidylinositol(GPI)-anchor biosynthesis	1 (0.18%)	28 (0.49%)	0.94035	1	ko00563
84	Fatty acid biosynthesis	3 (0.55%)	62 (1.09%)	0.94432	1	ko00061
85	SNARE interactions in vesicular transport	2 (0.37%)	47 (0.83%)	0.94751	1	ko04130
86	DNA replication	4 (0.74%)	79 (1.39%)	0.95203	1	ko03030
87	Regulation of autophagy	1 (0.18%)	31 (0.55%)	0.95594	1	ko04140
88	N-Glycan biosynthesis	4 (0.74%)	81 (1.43%)	0.95816	1	ko00510
89	Homologous recombination	3 (0.55%)	66 (1.16%)	0.95864	1	ko03440
90	Nicotinate and nicotinamide metabolism	1 (0.18%)	32 (0.56%)	0.96017	1	ko00760
91	Purine metabolism	14 (2.58%)	221 (3.9%)	0.96827	1	ko00230
92	Ubiquitin mediated proteolysis	11 (2.03%)	188 (3.31%)	0.97654	1	ko04120
93	Oxidative phosphorylation	13 (2.4%)	215 (3.79%)	0.97725	1	ko00190
94	RNA polymerase	2 (0.37%)	57 (1%)	0.97755	1	ko03020
95	Mismatch repair	2 (0.37%)	59 (1.04%)	0.98111	1	ko03430
96	Valine, leucine and isoleucine biosynthesis	2 (0.37%)	66 (1.16%)	0.98976	1	ko00290
97	Pyrimidine metabolism	8 (1.48%)	164 (2.89%)	0.99141	1	ko00240
98	Ribosome	22 (4.06%)	366 (6.45%)	0.99553	1	ko03010
99	Protein export	2 (0.37%)	83 (1.46%)	0.99777	1	ko03060
100	Protein processing in endoplasmic reticulum	12 (2.21%)	258 (4.55%)	0.99906	1	ko04141
101	Nucleotide excision repair	2 (0.37%)	105 (1.85%)	0.99971	1	ko03420
102	Proteasome	2 (0.37%)	120 (2.12%)	0.99993	1	ko03050
103	Aminoacyl-tRNA biosynthesis	1 (0.18%)	95 (1.67%)	0.99993	1	ko00970
104	RNA degradation	3 (0.55%)	146 (2.57%)	0.99995	1	ko03018
105	Ribosome biogenesis in eukaryotes	4 (0.74%)	183 (3.23%)	0.99999	1	ko03008
106	mRNA surveillance pathway	3 (0.55%)	180 (3.17%)	1	1	ko03015
107	Spliceosome	7 (1.29%)	271 (4.78%)	1	1	ko03040
108	RNA transport	6 (1.11%)	268 (4.72%)	1	1	ko03013
