# Supplementary material for: Transcriptome analysis provides insights into xylogenesis formation in Moso bamboo (Phyllostachys edulis) shoot
Source: Sci Rep. 2018 Mar 2;8:3951. doi: 10.1038/s41598-018-21766-3 (PMC5834459; doi:10.1038/s41598-018-21766-3)
Supplement: Supplementary file 6 — Supplementary Table S5 [file 41598_2018_21766_MOESM6_ESM.xlsx]

## Sheet: Sheet1
Table S5 Detailed protein names, annotation and RNA-Seq expression data of unigenes participating in lignin biosynthesis.
Protein name	Gene Name	No.	Unigene ID	Length	Absolute (FPKM) transcript abundance per tissue
					Apical	Middle	Basal
PAL	phenylalanine ammonia lyase	8	PH01000001G5130	2142	6.41673	5.89601	1.36689
			PH01001285G0150	2142	7.42136	7.42702	6.70429
			PH01089297G0010	1086	531.979	1166.18	281.239
			PH01085796G0010	1041	16.6273	18.2296	18.3184
			PH01004115G0010	1083	1931.61	2686.24	921.252
			PH01002619G0140	2142	15.8492	78.0092	23.5571
			PH01003309G0050	2336	220.684	465.347	235.642
			PH01006951G0050	336	0	8.76372	6.29526
CAD	cinnamyl alcohol dehydrogenase	7	PH01004840G0070	1584	28.951	34.1089	43.9472
			PH01000890G0750	1092	0.142372	1.35932	0.501071
			PH01001753G0230	1074	21.9484	54.1234	19.3674
			PH01000847G0680	1002	0	7.81228	1.81336
			PH01000007G3190	1065	0.734457	0.295255	0.443158
			PH01004267G0060	1086	0	0	0
			PH01005739G0080	567	0	0	0.178833
CCR	cinnamoyl CoA reductase	7	PH01001444G0130	1248	0	0.850451	1.09359
			PH01000286G0770	1032	0	0	0.0768488
			PH01001044G0220	723	0	0.617185	0.494967
			PH01001334G0240	1026	0	0.0773602	0.387093
			PH01000675G0030	1020	0	0	0.155993
			PH01000043G0870	1029	0.690228	1.54151	0.617061
			PH01000405G0290	1005	0	0	0.626416
C4H	cinnamate 4-hydroxylase	4	PH01000009G1900	1437	26.0082	90.6959	17.0981
			PH01003632G0100	1620	16.5502	27.4232	7.32499
			PH01002285G0270	1506	27.5691	15.848	36.3028
			PH01004292G0050	1551	0.186953	1.50326	0.845266
F5H	ferulate-5-hydroxylase	2	PH01000012G2270	1542	0.564662	1.56074	2.88396
			PH01003824G0130	1545	0.0469491	0.188754	0.0471713
4CL	4-coumarate CoA ligase	6	PH01001834G0290	1665	1.46421	7.83464	6.79231
			PH01000809G0020	1629	1.0157	0.976509	2.44012
			PH01002035G0070	1895	0.0415991	0.585413	1.02097
			PH01001933G0060	1688	42.2808	43.2434	38.3053
			PH01002058G0010	1985	3.73984	2.37274	4.59995
			PH01000608G0840	1797	3.55068	49.7596	31.6449
CCoAOMT	caffeoyl CoA O-methyltransferase	5	PH01000673G0710	747	23.9304	66.1284	38.16
			PH01000994G0680	559	292.945	5.63959	40.9408
			PH01000740G0230	786	38.6925	149.596	69.772
			PH01005113G0070	917	149.346	334.479	145.849
			PH01000435G0520	974	17.6691	31.5311	41.1702
HCT	p-hydroxycinnamoyl CoA: shikimate/	14	PH01001569G0030	1884	24.3575	21.5843	16.1739
	quinate p-hydroxycinnamoyltransferase		PH01000780G0260	1988	6.93039	12.1261	3.80009
			PH01001164G0160	1742	9.74871	29.8543	12.9206
			PH01000118G1330	1807	12.6836	27.315	19.5032
			PH01001604G0080	1522	8.77171	7.56642	5.08374
			PH01000043G0030	1535	18.9219	31.1426	17.158
			PH01002004G0270	1838	9.39005	23.0793	31.1722
			PH01000924G0630	1391	14.017	21.1856	16.231
			PH01005493G0010	1308	0	0	0.803806
			PH01002833G0220	1308	0	0.344484	1.37795
			PH01001684G0040	939	20.2658	4.09663	5.32049
			PH01000286G0590	1056	0.0742313	0.149206	0.298606
			PH01004058G0180	1920	0.0366261	1.2864	0.383961
			PH01001604G0010	1125	0.137212	0.827409	1.86249
C3H	p-coumarate 3-hydroxylase	3	PH01001536G0090	1781	44.1094	31.4056	25.152
			PH01001724G0360	1536	13.708	28.0309	16.3376
			PH01001637G0210	1545	2.67648	5.37828	4.79744
COMT	caffeic acid O-methyltransferase	7	PH01002379G0050	972	5.60747	0.24862	0.165906
			PH01000805G0480	1371	30.8953	503.023	567.62
			PH01002583G0060	1080	84.4964	491.611	507.455
			PH01000237G0490	1077	0	0.655083	0.145659
			PH01002080G0040	336	29.4176	0	16.1002
			PH01000383G0390	1500	12.8803	231.961	80.9247
			PH01001283G0360	807	9.48842	48.4162	19.3168
SUSY	sucrose synthase	13	PH01000014G0390	2595	71.871	419.862	176.553
			PH01000125G0770	3183	7.65442	40.9192	44.2293
			PH01000158G0640	773	4.47501	14.2963	5.29322
			PH01000158G0650	2231	0.686867	3.15822	0.500582
			PH01000159G0130	3039	14.2678	356.244	14.6293
			PH01000416G0840	2430	17.0492	35.9324	22.7885
			PH01000642G0480	2921	1.01552	8.95505	9.49989
			PH01000962G0650	2889	2.09999	95.4543	1.5699
			PH01001102G0130	2956	5.0082	70.6803	29.8646
			PH01162702G0010	186	44.2398	0	0
			PH01091451G0010	456	24.1816	38.1805	35.704
			PH01008776G0020	1588	11.6882	1.1885	2.51307
			PH01007960G0010	654	5.82724	1.57087	2.14893
GATL	galacturonosyl transferase-like	8	PH01001584G0180	294	1.56997	3.93123	1.61718
			PH01000401G1040	1767	5.55252	1.05774	2.08644
			PH01000609G0020	981	0	0	0.675249
			PH01001262G0230	810	0.944062	0.84328	0.527997
			PH01000001G2510	1641	7.34e-05	0.000221688	0.566792
			PH01001587G0260	627	1.36288	4.71661	1.37419
			PH01000028G1230	1029	0.306768	2.08103	0.154265
			PH01000092G1070	1113	6.46556	5.58971	7.20018
HEX	hexokinase	8	PH01000248G0210	1763	32.3296	15.7073	17.7445
			PH01000284G0100	3141	6.58115	15.3445	14.6449
			PH01000358G0680	2091	3.34265	4.63542	5.24994
			PH01000393G0380	1823	10.2226	15.9147	25.8546
			PH01000449G0940	1778	4.91416	7.34383	3.32375
			PH01000669G0370	1731	12.809	18.3927	12.6872
			PH01001253G0180	3117	0	0	0.0216047
			PH01002877G0180	654	23.7111	13.8522	19.2413
PGM	phosphoglucomutase	7	PH01001623G0370	2208	9.41296	15.2041	14.5011
			PH01001968G0060	2881	29.5853	116.927	47.0928
			PH01003291G0100	1752	16.4102	60.2745	23.5739
			PH01003555G0050	2123	0.641023	4.91718	0.75633
			PH01003937G0120	3180	0.568734	0.910463	0.570925
			PH01004717G0030	2207	12.9052	18.1377	18.1044
			PH01004717G0040
UGP	UDP-glucose pyrophosphorylase	8	PH01000019G2170	1852	0.611003	3.99236	0.753773
			PH01000114G0450	2155	20.4718	17.9923	18.4411
			PH01000164G1180	1949	80.5627	29.7554	50.2051
			PH01000206G1340	1578	6.65861	8.07741	18.9986
			PH01000289G0900	2084	12.4588	16.493	17.5727
			PH01000338G0020	2094	38.7046	76.7473	27.7141
			PH01003750G0120	1580	1.38306	3.5245	1.81371
			PH01004449G0070	1913	10.8514	20.8005	8.00637
INV	invertase	7	PH01000012G1560	645	0	12.3922	0.292544
			PH01000276G0060	603	24.4394	21.6466	23.3527
			PH01001805G0490	591	8.4614	10.1679	24.4359
			PH01002036G0040	594	19.258	6.61483	8.46798
			PH01002998G0230	666	1.01083	0.0698217	0.0348822
			PH01003871G0020	924	0.214287	3.01351	0.866112
			PH01004287G0060	609	64.6027	40.5671	66.2721
UXS	UDP-xylose synthase	11	PH01000464G0140	1699	7.53208	11.3348	6.97467
			PH01000054G1820	1059	64.6304	73.782	87.9762
			PH01000932G0110	1134	1.01986	1.81907	2.03884
			PH01002214G0090	618	0	0	0
			PH01000268G0210	1352	22.5808	47.7593	20.8136
			PH01000364G0980	1026	6.00409	88.3454	30.1932
			PH01001255G0270	1344	0.231387	1.20421	0.442908
			PH01002818G0230	1418	21.7074	18.0665	22.7379
			PH01000790G0060	1186	43.4169	44.0362	60.7356
			PH01000147G1500	1372	32.2947	199.388	25.7477
			PH01001109G0290	1403	95.9369	401.063	68.048
CESA	cellulose synthase	24	PH01000441G0190	3618	40.4411	26.0301	14.8269	CESA1
			PH01000905G0290	3804	21.8582	51.0398	13.4658	CESA1
			PH01001175G0060	3237	52.7628	146.043	26.7835	CESA1
			PH01000357G0340	3642	37.4509	27.0467	33.1229	CESA1
			PH01002002G0290	3623	13.3656	12.2642	9.12085	CESA2
			PH01000536G0710	2049	17.9798	23.8277	23.6524	CESA3
			PH01002232G0080	4218	21.3681	26.6003	14.2507	CESA3
			PH01000482G0850	3962	24.966	79.4	32.1928	CESA3
			PH01000746G0570	2541	0.324007	35.3591	3.06344	CESA4
			PH01000040G0670	3088	253.093	99.9619	89.3782	CESA5
			PH01001105G0500	3420	20.0278	61.3258	15.1109	CESA5
			PH01003000G0020	3660	71.6229	32.386	31.9503	CESA5
			PH01000204G0350	4254	24.7176	111.794	10.2121	CESA6
			PH01000699G0390	2300	16.1431	7.8942	6.02057	CESA6
			PH01001230G0170	807	0	0.105944	1.59204	CESA6
			PH01000693G0390	1585	0.0997406	13.3669	0.274755	CESA7
			PH01000693G0430	231	6.38938	9.65999	3.56904	CESA7
			PH01000693G0340	873	0	14.91	0.190928	CESA7
			PH01000560G1100	663	0.146087	1.9005	0	CESA7
			PH01238570G0010	468	0	8.16692	0	CESA7
			PH01000018G0380	2096	0	9.42543	0.800591	CESA7
			PH01001427G0390	309	115.582	258.974	86.053	CESA8
			PH01000924G0590	2400	0.143027	20.1205	1.05725	CESA9
			PH01002004G0190	1796	0.241838	46.5501	3.97126	CESA9
IRX14	irregular xylem 14L	2	PH01002703G0190	774	107.439	158.773	59.8103
			PH01001026G0730	1089	103.216	86.2898	93.5197
IRX15	irregular xylem 15	6	PH01003627G0120	948	43.4321	41.8507	25.2741
			PH01001026G0690	957	23.8084	32.6352	8.46334
			PH01001058G0460	882	14.5051	28.3071	12.2425
			PH01001176G0510	2197	2.12595	4.14678	1.51177
			PH01000093G1820	894	0	1.01622	0
			PH01000227G0920	900	0	0.274725	0
IRX10	irregular xylem 10	7	PH01000002G2830	1912	137.848	141.022	96.8288
			PH01004092G0040	1511	41.1172	22.3756	37.7872
			PH01004923G0080	1251	12.7161	21.0786	27.0786
			PH01001075G0500	2208	28.0509	9.83374	12.7678
			PH01000002G2800	1497	6.28311	5.97244	2.5938
			PH01000016G1580	2202	18.3862	4.61234	9.4369
			PH01001326G0480	726	0.122122	0	0.123013
GXM	glucuronoxylan methyltransferase	2	PH01000418G0950	960	0.197361	4.16351	0.199311
			PH01000172G0450	531	0.0837901	0.589449	0.0842919
GUX	glucuronic acid substitution of xylan	8	PH01000111G0230	2426	189.391	65.8487	137.675
			PH01000317G0750	2394	72.6495	57.9668	65.2257
			PH01000382G0430	2082	22.6243	8.68063	17.5431
			PH01001664G0150	2000	4.58305	4.42742	2.17846
			PH01000384G0590	2123	0.467085	1.32009	0.281017
			PH01000038G1280	1063	0	0.739877	0.102489
			PH01000457G0790	2537	0.53792	0.189245	1.02619
			PH01002998G0220	2013	1.01083	0.0698217	0.0348822
FRA8	fragile fiber 8	1	PH01000170G0600	2013	11.2621	4.77287	5.15174
IRX9	irregular xylem 9	11	PH01000822G0290	2061	97.7263	63.9908	56.4039
			PH01001567G0450	2176	38.7606	28.7979	28.3346
			PH01000256G1170	2013	20.2836	17.1063	14.79
			PH01004387G0060	2292	29.5057	33.0447	24.1845
			PH01001010G0270	870	9.18955	15.6495	3.5995
			PH01004280G0140	889	15.0954	14.7933	24.3143
			PH01001756G0330	1324	21.7954	10.138	17.3719
			PH01002036G0290	1924	3.77832	9.01658	12.0766
			PH01000033G1420	791	4.76752	7.13389	1.20002
			PH01001567G0450	2176	38.7606	28.7979	28.3346
			PH01000256G1170	2013	20.2836	17.1063	14.79
RWA	reduced wall acetylation	4	PH01001601G0060	2717	23.5173	33.0721	20.2845
			PH01000013G1010	1737	18.2699	20.568	11.5272
			PH01003111G0150	2670	15.3077	16.8274	21.8389
			PH01001008G0250	2309	13.1312	14.1503	12.8642
UGD	UDP-glucose dehydrogenase	3	PH01000531G0030	1443	0.279043	0.481472	0.00151336
			PH01000106G0920	1443	0	0.0511059	0
			PH01000716G0600	1443	45.9857	19.3234	12.6968
