# Supplementary material for: Transcriptome analysis provides insights into xylogenesis formation in Moso bamboo (Phyllostachys edulis) shoot
Source: Sci Rep. 2018 Mar 2;8:3951. doi: 10.1038/s41598-018-21766-3 (PMC5834459; doi:10.1038/s41598-018-21766-3)
Supplement: Supplementary file 7 — Supplementary Table S6 [file 41598_2018_21766_MOESM7_ESM.xls]

## Sheet: Sheet1
Table S6 Summary for transcription factors.
MYB family transcription factor
	GeneID	Gene_position	Length	Strand	raw_fragment_number	normalized_count	Apical	Middle	Basal
	PH01000000G0910	PH01000000:510817-514037	2442	+	136	134.729	4.44189	1.92305	4.23206
	PH01000004G1580	PH01000004:1034571-1035347	519	-	469	464.617	96.2102	44.3048	29.0108
	PH01000000G4410	PH01000000:2876288-2879703	924	-	9	8.91588	0.792375	0	0
	PH01000001G2130	PH01000001:1400996-1403149	834	-	166	164.449	16.7381	7.70091	4.05978
	PH01000004G4070	PH01000004:2600846-2602876	1821	+	327	323.944	17.8853	20.2725	20.9813
PhMYB63	PH01000030G0050	PH01000030:20171-21450	1092	+	2	1.98131	0.142372	0	0.143163
	PH01000386G0660	PH01000386:391240-392460	1041	-	0	0	0	0	1.36818
	PH01000004G4080	PH01000004:2602550-2604660	1056	-	7	6.93458	0.519619	0.447618	0.970701
	PH01000005G1390	PH01000005:873006-874361	861	+	1	0.990654	0.096621	0.291292	0.0972419
	PH01000008G0500	PH01000008:337576-338681	867	-	22	21.7944	2.10612	0.481024	0.0963448
	PH01000008G1430	PH01000008:927000-927470	471	+	1	0.990654	0.243526	0.244591	0
	PH01000008G1440	PH01000008:928705-929502	321	+	2	1.98131	1.17252	0.587814	0.599863
	PH01000008G1560	PH01000008:1021495-1023244	1089	+	0	0	0	0.50252	0
	PH01000009G0060	PH01000009:53361-57608	2351	-	875	866.822	25.5829	12.2257	13.5052
	PH01000014G1850	PH01000014:1300041-1301016	774	+	0	0	0	0	0
	PH01000014G1860	PH01000014:1313874-1315062	735	+	0	0	0	0	0
	PH01000015G1560	PH01000015:1022511-1025376	1790	-	348	344.748	19.8269	7.91417	13.0429
	PH01000020G1490	PH01000020:1017695-1021618	1161	+	32	31.7009	2.11189	1.92354	0.928923
	PH01000024G1380	PH01000024:965942-967080	837	+	249	246.673	24.9862	13.0083	20.8068
	PH01000025G0550	PH01000025:428085-434825	1571	+	150	148.598	6.97702	0.561234	3.92012
	PH01000028G0940	PH01000028:638719-641042	855	-	237	233.795	26.8331	31.5977	5.35084
PhMYB85	PH01000427G0040	PH01000427:32410-37961	786	+	0	0	0	0	0
	PH01001430G0250	PH01001430:176340-178720	789	+	0	0	0	0	0.328421
	PH01003093G0130	PH01003093:80196-84291	882	-	0	0	0	0.752349	0.282519
	PH01000029G1950	PH01000029:1289626-1294206	2042	+	42	41.6075	1.4356	1.13378	1.02984
	PH01000041G2150	PH01000041:1396419-1398386	999	-	2	1.98131	0.159249	0.40011	0
	PH01000048G0730	PH01000048:504715-506160	915	+	0	0	0	0.268844	0.0897231
	PH01000054G0640	PH01000054:344659-381805	2690	-	96	94.1121	2.9246	3.58531	3.24926
	PH01000064G1570	PH01000064:961985-966187	2353	-	611	604.552	17.8256	5.9253	5.99199
	PH01000064G1730	PH01000064:1047083-1048240	903	-	0	0	0	0	0.182583
	PH01000066G1200	PH01000066:818467-819407	822	-	13	12.8785	1.33671	1.65326	0.931556
	PH01000068G1470	PH01000068:1007730-1008904	927	+	11	10.8972	0.96438	0	3.17547
	PH01000068G1610	PH01000068:1113806-1118899	2374	+	192	189.215	5.88141	3.927	3.39996
	PH01000083G1220	PH01000083:744591-747594	951	+	0	0	0	0.767121	0.511949
	PH01000090G1130	PH01000090:791660-794344	522	+	9	8.91588	1.82824	1.42842	2.87258
	PH01000098G0310	PH01000098:195104-197500	564	-	0	0	0	0	0
	PH01000106G0720	PH01000106:561873-563808	1782	-	475	470.56	18.929	17.2637	14.4107
	PH01000123G1240	PH01000123:855402-862766	1344	-	9	8.91588	0.497735	1.4452	1.7786
	PH01000125G1160	PH01000125:821486-826247	1623	+	24	23.7757	1.06438	0.53491	0.222776
	PH01000132G1020	PH01000132:742876-749922	1113	-	8	7.92523	0.556177	0.139743	0
	PH01000152G0240	PH01000152:157379-159739	1040	+	99	98.0747	7.49133	14.3732	20.5476
	PH01000160G0940	PH01000160:732043-735682	2024	+	348	344.748	12.0448	9.66147	11.9993
	PH01000161G0030	PH01000161:30018-31278	900	+	0	0	0	0	0
	PH01000165G1570	PH01000165:980271-992429	2144	-	427	423.009	22.9602	15.8539	18.8716
	PH01000171G1010	PH01000171:794196-797129	1322	+	41	40.6168	2.7294	2.0873	3.60088
PhMYB42	PH01000060G0800	PH01000060:572361-576735	831	+	0	0	0	0.203641	0.10199
	PH01000171G1160	PH01000171:936490-939018	927	+	378	374.467	33.1396	16.2115	35.3712
	PH01000177G0890	PH01000177:589880-590999	915	+	39	38.6355	3.47774	0.448074	1.88419
	PH01000177G1220	PH01000177:847565-848617	342	+	0	0	0	1.96535	0.499533
	PH01000185G0030	PH01000185:11812-13829	1074	-	862	853.943	62.6473	24.6148	29.7453
	PH01000198G1320	PH01000198:855146-856480	942	+	1	0.990654	0.0858633	0.25887	0.431918
	PH01000200G0300	PH01000200:244584-248037	900	+	6	5.94392	0.546744	0.457875	0.73354
	PH01000202G0810	PH01000202:599855-605826	3046	-	26	25.757	1.04076	0.96531	2.47813
	PH01000209G0490	PH01000209:316453-317774	951	-	4	3.96261	0.339256	0.681886	0.0853249
	PH01000211G0910	PH01000211:711695-714346	1210	-	1566	1551.36	124.551	7.1402	23.7264
	PH01000212G0840	PH01000212:640075-641585	1275	+	5	4.95327	0.294511	5.56482	1.06569
	PH01000223G0520	PH01000223:359742-360338	597	+	9	8.44764	1.39258	1.97785	0
	PH01000224G0780	PH01000224:589799-590470	435	+	0	0	0	0	0.286914
	PH01000225G0780	PH01000225:465979-469687	1110	+	116	114.481	11.2422	5.80741	16.376
	PH01000225G0860	PH01000225:538391-538771	381	+	8	6.93458	2.62592	3.01231	2.2867
	PH01000234G0090	PH01000234:52626-54334	987	-	1	0.990654	0.0808616	1.62529	0.732039
	PH01000271G0130	PH01000271:89273-102075	1840	-	390	385.364	16.5614	11.0169	12.4003
	PH01000281G1040	PH01000281:664022-666427	1443	-	787	779.645	48.1973	15.6275	25.5195
	PH01000302G0910	PH01000302:597892-599458	888	-	499	494.336	46.281	15.0994	21.3729
	PH01000309G0470	PH01000309:328183-328970	522	+	64	63.4018	13.0008	5.71369	6.97626
	PH01000332G0140	PH01000332:101192-102031	723	-	0	0	0	0.864059	0.123742
	PH01000345G0740	PH01000345:598251-599662	801	+	0	0	0	0	0.857806
	PH01000345G0750	PH01000345:609584-609925	342	+	0	0	0	0	0
	PH01000345G0780	PH01000345:622303-625418	780	-	4	2.98043	0.332326	0.111	0.222432
	PH01000356G1090	PH01000356:662754-667204	2465	-	554	547.831	15.986	21.0929	18.0069
	PH01000359G0870	PH01000359:706729-711930	2412	+	481	476.504	15.0363	16.6168	12.6183
	PH01000369G0610	PH01000369:404323-405663	297	+	1	0.990654	0.756498	0	2.3355
	PH01000370G1230	PH01000370:754144-758261	1080	-	0	0	0	0	0
	PH01000374G0780	PH01000374:488431-497620	2586	+	701	694.449	22.0825	11.511	16.6634
	PH01000383G0010	PH01000383:24747-25158	378	-	1	0.0827205	0.0318982	0	0
	PH01000383G0300	PH01000383:249801-271931	3306	-	964	954.99	20.0257	35.3207	35.6311
	PH01000388G0380	PH01000388:335668-337672	918	-	0	0	0	0	0.178679
	PH01000392G0510	PH01000392:278903-283289	1020	-	9	8.91588	0.69794	3.81888	0.70197
PhMYB52	PH01001133G0430	PH01001133:292183-293377	687	+	4	3.96261	0.528806	0.132837	1.59854
	PH01002104G0150	PH01002104:99708-102417	837	+	0	0	0	0.201679	0.404015
	PH01128678G0010	PH01128678:438-909	472	-	0	0	0	0.243642	0.245352
	PH01000400G0300	PH01000400:273581-275461	1773	-	839	831.158	33.6277	13.1736	11.3134
	PH01000415G0010	PH01000415:467-2024	879	-	5	4.95327	0.470019	0.188936	0
	PH01000415G0090	PH01000415:59019-61916	1234	-	4017	3978.47	340.462	400.814	140.992
	PH01000428G0030	PH01000428:9724-44754	5153	+	2643	2617.31	37.3965	19.4387	19.7011
PhMYB43	PH01000008G3080	PH01000008:2165938-2167074	927	-	7	6.93458	0.613696	0.969165	0.970283
	PH01005828G0060	PH01005828:42684-43975	954	+	0	0	0	0.16978	0.169955
	PH01000428G0090	PH01000428:40895-42480	1188	-	1	0.990654	0.0641661	0.322448	0.645074
	PH01000432G0390	PH01000432:261234-270163	1240	-	111	109.01	8.81609	14.9719	13.4333
	PH01000433G0890	PH01000433:565556-567083	1011	+	0	0	0	0.394084	0.157761
	PH01000445G0700	PH01000445:514864-516391	1384	+	0	0	0	3.03208	2.82615
	PH01000456G0940	PH01000456:617678-630115	1308	+	1552	1537.49	108.824	38.8419	69.1192
	PH01000462G0320	PH01000462:214081-220291	1321	-	1542	1527.59	108.506	55.5548	45.5614
	PH01000462G0520	PH01000462:365115-370245	1503	-	728	721.196	36.5514	32.4704	29.8688
	PH01000469G0780	PH01000469:603706-605345	483	+	0	0	0	0	0
	PH01000470G0100	PH01000470:65176-65658	204	-	1	0.990654	13.6266	0	0
	PH01000470G0210	PH01000470:147036-148099	306	-	0	0	0	0	0
	PH01000501G0490	PH01000501:361761-364468	966	+	15	14.8598	1.24682	1.58716	0.83617
	PH01000515G0560	PH01000515:399724-401494	1558	+	994	984.71	76.3272	22.0163	44.3387
PhMYB20	PH01000569G0800	PH01000569:594916-595955	795	-	0	0	0	0.108133	0
	PH01000847G0490	PH01000847:352030-353062	828	-	12	11.8878	1.22182	4.80896	0.922414
	PH01002092G0300	PH01002092:147490-149911	1161	-	0	0	0	0.198987	0.0663516
	PH01002680G0080	PH01002680:61601-62671	822	-	4	3.96261	0.411295	0	0
	PH01001342G0270	PH01001342:216952-218034	819	-	0	0	0	0	0
	PH01000520G0240	PH01000520:165755-167538	783	-	0	0	0	0	0
	PH01000525G0560	PH01000525:410356-415205	1104	-	7	6.93458	0.805861	1.85349	1.89163
	PH01000527G0320	PH01000527:215905-217287	1177	-	0	0	0	1.50094	0.130519
	PH01000556G0470	PH01000556:273859-277896	2005	-	43	41.6075	1.46544	2.7703	4.5487
	PH01000570G0460	PH01000570:288816-291853	1337	-	68	66.3738	3.87988	1.45422	1.11857
	PH01000595G0350	PH01000595:231580-234979	3164	+	115	113.925	3.01947	14.696	2.64852
	PH01000600G0490	PH01000600:370730-375842	1004	-	5	3.96261	0.461423	1.27226	1.39328
	PH01000600G0580	PH01000600:453226-455691	760	+	2	1.56841	0.181293	1.62337	1.30615
	PH01000604G0860	PH01000604:480463-481560	987	-	2	0.990653	0.0808621	0.983652	3.22962
PhMYB46	PH01000006G2680	PH01000006:1837487-1839798	1137	-	1	0.990654	0.0677134	0.952757	0
	PH01000614G0350	PH01000614:246779-247259	369	-	0	0	0	0	0
	PH01000617G0820	PH01000617:521786-523498	828	+	263	260.542	26.7782	14.3246	22.8554
	PH01000618G0900	PH01000618:523617-533172	2729	+	526	520.094	14.8246	24.1613	20.11
	PH01000618G0910	PH01000618:529966-530250	285	-	0	0	0	7.08719	3.65852
	PH01000622G0670	PH01000622:479906-481161	879	-	76	75.2897	7.14428	2.92851	4.91917
	PH01000645G0040	PH01000645:38502-41435	1338	-	223	220.916	12.3986	8.04998	7.04072
	PH01000655G0670	PH01000655:532107-533822	807	+	0	0	0	0	0
	PH01000688G0030	PH01000688:7108-8071	570	-	1	0.990654	0.17571	1.76527	0
	PH01000692G0590	PH01000692:400078-406735	2351	+	718	711.29	22.1727	21.5193	21.9182
	PH01000713G0560	PH01000713:374061-374444	384	-	0	0	0	1.47955	3.36862
	PH01000723G0640	PH01000723:412179-412853	675	+	3	2.97196	0.40694	0.272594	0.136699
	PH01000723G0650	PH01000723:414077-414541	465	-	0	0	0	0	0
	PH01000729G0470	PH01000729:359429-360531	657	+	0	0	0	0	0
	PH01000730G0170	PH01000730:127565-128194	630	-	0	0	0	0	0
	PH01000769G0620	PH01000769:447819-454317	3739	-	1002	992.635	31.493	39.8047	34.5205
	PH01000769G0690	PH01000769:509362-510840	867	+	0	0	0	0	0
	PH01000770G0030	PH01000770:10890-15889	2586	+	941	932.205	24.7862	10.9083	5.92401
	PH01000812G0550	PH01000812:389887-399007	3456	-	37	35.6635	0.693746	1.22889	0.263063
	PH01000841G0080	PH01000841:56386-58154	936	+	7	6.93458	0.606041	0.0870072	1.65498
	PH01000841G0290	PH01000841:204222-207322	1154	+	369	365.551	24.5341	16.4017	17.2466
	PH01000843G0480	PH01000843:351953-354130	1611	+	0	0	0	0.134876	0.269631
	PH01000847G0590	PH01000847:443058-444701	1457	-	1783	1765.35	90.0129	30.4851	47.9118
	PH01000898G0190	PH01000898:124839-125291	453	-	0	0	0	0	0
	PH01000912G0430	PH01000912:282532-283505	744	+	13	12.8785	1.53362	2.25233	2.73273
	PH01000930G0300	PH01000930:197452-199474	1137	-	25	24.7663	1.69284	1.29303	4.28915
	PH01000931G0030	PH01000931:21695-21967	273	-	0	0	0	1.06598	0
	PH01000958G0180	PH01000958:119686-127528	2967	-	272	269.458	6.17283	9.74069	10.7536
PhMYB103	PH01000462G0290	PH01000462:201065-202938	969	+	0	0	0	1.24804	0.0832836
	PH01000508G0100	PH01000508:93741-95633	1005	-	0	0	0	0.238244	0
	PH01001006G0170	PH01001006:113655-120117	756	-	0	0	0	0	0
	PH01001022G0490	PH01001022:333882-334853	765	-	0	0	0	0	0.228529
	PH01001064G0370	PH01001064:243629-247357	1770	-	597	591.42	23.9743	9.18079	27.6724
	PH01001065G0270	PH01001065:146475-149122	857	-	34	33.6823	3.32618	3.41964	2.65742
	PH01001071G0530	PH01001071:366542-369842	1244	+	143	141.42	8.66169	15.1224	10.9602
	PH01001084G0440	PH01001084:335906-337246	600	+	215	212.991	34.8379	14.0007	17.9784
	PH01001099G0510	PH01001099:337996-339080	669	+	2	1.98131	0.274874	1.79524	0.415536
	PH01001128G0130	PH01001128:67254-68893	1116	-	0	0	0	0	0.209014
	PH01001128G0140	PH01001128:72585-72905	321	-	0	0	0	0	0
	PH01001174G0490	PH01001174:319568-321882	1326	-	17	16.8411	0.955391	0.451875	0.621315
	PH01001208G0070	PH01001208:33475-34265	615	-	0	0	0	0	0
	PH01001221G0230	PH01001221:189346-194008	1533	-	93	92.1308	5.16334	4.57206	3.52581
	PH01001221G0240	PH01001221:195985-196503	519	+	0	0	0	0	0
	PH01001226G0550	PH01001226:345812-348515	1855	+	124	122.841	4.72159	6.46817	5.8134
	PH01001229G0260	PH01001229:162984-164457	1017	+	0	0	0	0.391138	0
	PH01001287G0090	PH01001287:67658-68999	762	+	16	15.0013	1.72768	5.0445	2.41276
	PH01001295G0130	PH01001295:112388-115624	1305	-	16	15.8505	0.916507	0.921151	6.59182
	PH01001344G0260	PH01001344:208826-212119	1104	-	8	7.92523	0.561804	0.352891	0.211841
	PH01001393G0410	PH01001393:242436-243550	762	-	0	0	0	0.343943	0
	PH01001415G0350	PH01001415:204775-207977	1190	+	15	14.8598	0.960521	0.743745	1.22312
	PH01001516G0130	PH01001516:87835-88754	813	-	0	0	0	0	0.105068
	PH01001535G0300	PH01001535:191728-193234	1029	-	1382	1369.08	105.988	49.5595	35.1725
	PH01001541G0130	PH01001541:81322-83152	888	-	0	0	0	0.0932061	0.0933313
	PH01001548G0400	PH01001548:243924-245070	861	+	7	6.93458	0.676347	2.33034	2.23656
	PH01001558G0360	PH01001558:288957-290493	1050	-	0	0	0	0.0751386	0.300756
	PH01001559G0370	PH01001559:284466-288211	1875	+	51	49.7687	1.88989	1.20135	0.882442
	PH01001559G0380	PH01001559:291570-296985	3458	+	414	410.13	8.0429	4.53001	6.20558
	PH01001565G0340	PH01001565:229874-242936	3314	+	1064	1053.06	40.9122	37.2348	31.1675
	PH01001573G0060	PH01001573:26124-29022	1906	-	70	69.3454	2.7135	2.8417	3.78798
	PH01001622G0290	PH01001622:223396-224352	957	-	211	209.028	17.7512	8.03198	11.3409
	PH01001672G0140	PH01001672:68166-74891	1930	+	74	72.3178	2.71456	6.00235	7.58714
	PH01001672G0380	PH01001672:223895-227166	1128	-	222	219.925	15.1805	9.62141	13.3383
	PH01001696G0040	PH01001696:31800-33305	798	-	0	0	0	0	0
	PH01001738G0330	PH01001738:243187-245113	609	-	476	470.705	75.2346	55.1626	33.0852
	PH01001788G0280	PH01001788:242942-243463	522	-	7	6.93458	1.42196	2.44872	0.205184
	PH01001881G0390	PH01001881:268837-271137	1946	+	95	93.1214	3.5744	6.73443	2.64817
	PH01001925G0330	PH01001925:221160-222446	744	-	540	534.953	63.704	97.3349	47.843
	PH01001928G0200	PH01001928:175225-178411	2331	+	403	398.243	12.0965	12.1732	10.8177
	PH01001928G0330	PH01001928:256347-259639	3156	+	45	44.5794	0.955623	0.40558	0.532951
	PH01001990G0120	PH01001990:66738-74610	3063	+	197	194.168	4.90343	4.44877	5.23556
	PH01001991G0330	PH01001991:203960-204983	786	-	0	0	0	0	0
	PH01001991G0310	PH01001991:190447-193226	951	+	59	58.4486	5.00403	0.852357	2.21845
	PH01001991G0330	PH01001991:203960-204983	786	-	0	0	0	0	0
	PH01001996G0370	PH01001996:273500-274806	882	+	458	453.719	42.8602	81.2537	48.4049
	PH01002000G0040	PH01002000:24577-25392	708	-	56	55.4766	7.08826	19.2053	2.93294
	PH01002069G0200	PH01002069:164111-166284	762	+	15	14.8598	1.71138	1.14648	4.13616
	PH01002082G0250	PH01002082:122628-126414	855	-	1	0.990654	0.0975261	0.196013	0.392623
	PH01002101G0330	PH01002101:192388-199826	2524	+	300	296.205	9.14815	8.95647	7.9431
	PH01002114G0160	PH01002114:110737-115157	1155	-	2	1.98131	0.132835	1.33504	0.868086
	PH01002122G0230	PH01002122:163313-167717	811	+	4	2.97196	0.314165	1.80973	0.435908
	PH01002139G0430	PH01002139:245340-246621	870	+	136	134.729	12.96	42.0407	67.8989
	PH01002141G0040	PH01002141:27300-41013	2010	-	45	44.5794	2.71721	3.27714	5.56612
	PH01002148G0200	PH01002148:126935-136657	3703	-	37	36.6542	0.68894	1.54866	1.75835
	PH01002184G0220	PH01002184:147763-148958	978	-	0	0	0	0	0.0822992
	PH01002274G0070	PH01002274:43508-45496	1629	+	21	19.8131	0.975887	1.63243	0.488026
	PH01002276G0160	PH01002276:107639-109571	987	-	5	4.95327	0.404308	0.243794	0
	PH01002276G0260	PH01002276:197834-199022	741	+	0	0	0	0	0
	PH01002344G0400	PH01002344:227194-229930	279	-	0	0	0	0	0
	PH01002356G0230	PH01002356:190425-190691	267	+	0	0	0	0	0
	PH01002428G0230	PH01002428:147876-160826	1934	+	555	549.813	20.7895	28.2546	13.9131
	PH01002440G0410	PH01002440:205677-207890	717	-	0	0	0	0	0
	PH01002565G0140	PH01002565:70151-76040	1890	-	14	13.8692	0.521947	0.299787	0.524245
	PH01002565G0160	PH01002565:83667-84116	288	+	0	0	0	0	0
	PH01002704G0220	PH01002704:126039-135351	1441	+	37	35.6636	1.96184	23.4901	7.1732
	PH01002705G0020	PH01002705:11322-11915	594	+	0	0	0	0	0
	PH01002707G0220	PH01002707:133637-134970	915	-	0	0	0	2.24037	1.34585
	PH01002728G0290	PH01002728:187703-189676	1974	-	416	412.012	14.7653	6.40019	8.05673
	PH01002736G0020	PH01002736:8002-9511	1281	-	49	48.542	2.86997	7.88821	5.76937
	PH01002775G0190	PH01002775:168979-171113	1497	+	0	0	0	0	0.538337
	PH01002855G0100	PH01002855:70453-75654	2997	+	36	35.6635	0.808185	0.979675	1.05926
	PH01002859G0070	PH01002859:40126-42061	1101	-	1	0.990654	0.0704632	2.62023	0.779384
	PH01002899G0130	PH01002899:101190-102365	636	+	0	0	0	0	0
	PH01002901G0070	PH01002901:47892-49770	1406	+	85	84.2056	5.00921	8.57136	16.8217
	PH01002928G0170	PH01002928:118408-120616	783	+	0	0	0	0.220829	0.221267
	PH01002987G0150	PH01002987:94277-95137	861	+	0	0	0	2.23324	6.22348
	PH01003200G0140	PH01003200:102734-103583	723	-	762	754.878	93.6058	14.1953	30.8117
	PH01003237G0170	PH01003237:147632-153567	2508	-	605	598.355	17.5425	18.58	18.2495
	PH01003239G0150	PH01003239:80498-80797	300	-	0	0	0	0	0
	PH01003297G0100	PH01003297:55261-57734	1978	-	3732	3696.13	149.242	34.4553	67.6508
	PH01003297G0180	PH01003297:94724-95707	984	+	0	0	0	0	0
	PH01003318G0040	PH01003318:21370-28032	2786	+	24	22.7851	0.64462	3.43711	2.90597
	PH01003413G0110	PH01003413:58957-61431	1384	+	63	62.4111	3.71087	4.08775	3.5844
	PH01003413G0250	PH01003413:139028-139927	513	-	0	0	0	0	0.242677
	PH01003759G0160	PH01003759:122087-130738	1341	-	35	34.6729	1.94079	2.67516	2.73075
	PH01003760G0060	PH01003760:46110-46439	330	-	2	1.98131	1.08126	0.54219	1.65697
	PH01003809G0130	PH01003809:70722-74809	1026	+	0	0	0	0.0773602	0
	PH01003918G0100	PH01003918:76514-78080	1338	-	106	105.009	5.89352	12.685	4.19091
	PH01004097G0070	PH01004097:48771-50041	744	+	0	0	0	0	0.356444
	PH01004374G0040	PH01004374:40621-40887	267	-	0	0	0	0	0
	PH01004818G0120	PH01004818:77668-80235	819	-	169	167.42	17.4635	49.9476	12.7947
	PH01004865G0070	PH01004865:44737-45591	723	-	2	1.98131	0.245685	9.75152	0.989934
	PH01005036G0050	PH01005036:46670-48685	1542	+	69	68.3552	3.24682	4.09919	5.44836
	PH01005192G0010	PH01005192:3766-4764	870	+	1	0.990654	0.0952944	4.69247	6.23366
	PH01005226G0080	PH01005226:52984-57469	1191	+	37	36.6542	2.36685	0.900082	0.707397
	PH01005515G0070	PH01005515:35373-37906	1074	+	5	4.95327	0.363383	3.21381	0.51159
	PH01006399G0010	PH01006399:29576-31723	1545	+	0	0	0	0	0.235857
	PH01005226G0080	PH01005226:52984-57469	1191	+	37	36.6542	2.36685	0.900082	0.707397
	PH01005515G0070	PH01005515:35373-37906	1074	+	5	4.95327	0.363383	3.21381	0.51159
	PH01006399G0010	PH01006399:29576-31723	1545	+	0	0	0	0	0.235857
	PH01006417G0040	PH01006417:23275-23763	489	+	0	0	0	0.457137	0.690122
	PH01007341G0010	PH01007341:8548-9454	819	-	0	0	0	0	0
	PH01093283G0010	PH01093283:427-1092	543	-	0	0	0	0	0
	PH01167993G0010	PH01167993:226-660	435	-	0	0	0	0	0
NAM-ATAF-CUC family
PhSND2	PH01001753G0040	PH01001753:23668-26457	954	-	1	0.990654	0.08447	0.59423	0.594844
	PH01000298G0850	PH01000298:629966-631598	927	-	268	265.495	2.4958	1.76212	24.0575
	PH01006140G0010	PH01006140:2612-6239	1150	-	25	23.7756	1.77921	2.99574	1.34267
	PH01000046G0160	PH01000046:130519-131640	849	+	0	0	0	0.0989331	0.0990871
PhNST1/2	PH01001896G0060	PH01001896:55374-57569	765	+	4	3.96261	0.453881	3.4207	0.342794
	PH01000003G1230	PH01000003:816887-818682	1173	-	16	15.8505	1.04272	14.1477	3.40699
	PH01000439G0460	PH01000439:288545-290853	1128	+	0	0	0	0.412346	0
	PH01000352G0610	PH01000352:417783-420093	1119	+	0	0	0	0.069408	0
PhVND7	PH01000044G0380	PH01000044:281427-282908	855	+	28	27.7383	2.73073	0.392027	1.37418
	PH01000845G0490	PH01000845:340421-341782	873	-	1	0.990654	0.0948603	0.286005	0.47733
PhKANT7	PH01000759G0180	PH01000759:131302-139077	774	-	98	97.0841	10.9412	9.76051	10.7923
	PH01000107G0940	PH01000107:704680-718175	980	+	0	0	0	5.33734	6.7912
