# Supplementary material for: Transcriptome analysis provides insights into xylogenesis formation in Moso bamboo (Phyllostachys edulis) shoot
Source: Sci Rep. 2018 Mar 2;8:3951. doi: 10.1038/s41598-018-21766-3 (PMC5834459; doi:10.1038/s41598-018-21766-3)
Supplement: Supplementary file 8 — Supplementary Table S7 [file 41598_2018_21766_MOESM8_ESM.xlsx]

## Sheet: Sheet1
Table S7 UniGenes and expression profiles in apical, middle, basal segments selected with the pectin biosynthesis.
Protein name	Unigene ID	Length	Absolute (FPKM) transcript abundance per tissue
			Apical	Middle	Basal
polygalacturonase (PG)	PH01000005G2870	1314	20.5789	34.3679	25.2935
	PH01000150G0870	1140	0.877421	0.610502	0
	PH01000165G0920	1182	0.318015	0.988357	0.348514
	PH01000165G0980	1523	8.47253	6.6719	6.94511
	PH01000210G0640	1929	0.133045	4.89372	1.47728
	PH01000254G1090	1449	0.253	0.40686	0.762687
	PH01000254G1230	636	0.253	0.40686	0.762687
	PH01000280G0320	1275	0.235608	0	0.0592049
	PH01000297G0130	1296	2.65689	3.25085	12.3072
	PH01000297G0140	792	0.865322	2.93475	0.326709
	PH01000297G0200	1475	26.5568	74.059	46.8557
	PH01000370G0160	566	59.4269	28.3692	11.2796
	PH01000370G0170	582	117.791	49.0101	30.697
	PH01000411G0110	954	0.33788	5.85741	0.169955
	PH01000466G0310	1353	47.1305	16.2678	44.94
	PH01000533G0780	1667	18.3503	25.1382	21.1784
	PH01000543G0410	1125	0.274536	3.24069	0.344909
	PH01000588G0300	1425	0	0.103731	0
	PH01000639G0580	1249	0.724594	8.9211	0.25122
	PH01000795G0130	2101	0.519774	2.16579	2.68259
	PH01001020G0120	1883	9.86635	11.163	5.61566
	PH01001113G0130	1011	3.68598	70.4621	2.05089
	PH01001113G0190	846	0.296748	0	0
	PH01001113G0200	357	0.438272	3.95794	0
	PH01001187G0210	1260	0	0	0
	PH01001208G0080	1047	0	0.0754093	0.226382
	PH01001448G0160	1254	1.02156	0.422771	0.18121
	PH01001454G0120	1332	1.50924	8.42718	2.13481
	PH01001549G0080	2355	2.60737	25.2194	6.30149
	PH01002002G0280	1065	4.40248	0.290253	0.270798
	PH01002076G0010	348	12.1627	35.1994	6.67446
	PH01003389G0190	1517	46.6914	28.5373	38.6952
	PH01003871G0100	1452	0.100955	0.304406	0.304334
	PH01004027G0130	2281	1.09927	2.33061	1.59019
	PH01004260G0140	798	0.428212	1.93639	0.323337
	PH01005750G0010	1467	0	0	0
	PH01062717G0010	561	0	0	0
	PH01173515G0010	417	28.9951	65.97	50.3412
	PH01173523G0010	333	1.58087	1.58555	1.61432
	PH01000083G0400	1155	1.92611	11.2143	2.00328
	PH01000087G0440	1530	1.22615	1.36935	0.866889
	PH01000107G1340	504	28.2656	4.55146	15.6985
	PH01000032G0810	960	0.0155672	0	0.395216
pectate lyase	PH01000378G0670	474	1.68498	3.14296	0
	PH01000875G0640	1973	19.8066	14.3904	3.60335
	PH01000875G0690	483	0	0	0
	PH01001016G0020	1082	0.360032	2.02629	1.93572
	PH01001672G0340	798	4.28212	4.51823	5.38895
	PH01002017G0040	1137	2.91168	0.0680541	0.953145
	PH01003085G0240	1311	0	0	0
	PH01003098G0030	1656	1.04001	5.41281	0
	PH01006796G0020	1752	0.477521	2.09972	3.17992
	PH01006808G0040	795	0	0.108133	0
	PH01161537G0010	627	0.302861	1.06504	0.458063
	PH01161603G0010	245	9.95322	33.8819	10.6964
Galacturonosyltransferase 8(GAUT8)	PH01002027G0390	1560	3.15695	2.84642	2.28559
	PH01002252G0340	1470	8.30887	25.4536	9.29887
Galacturonosyltransferase 1 (GAUT1)	PH01000276G0160	1767	32.1081	28.3101	26.3922
	PH01000652G0070	1137	0	0.0680541	0.136164
	PH01005448G0030	2186	28.8727	11.376	22.6139
	PH01000060G1180	3659	22.6918	9.55495	16.1067
	PH01000276G0160	1767	32.1081	28.3101	26.3922
